# Supplementary material for: Methyl 4-(piperidin-1-ylcarbon­yl)benzoate
Source: Acta Crystallogr Sect E Struct Rep Online. 2010 Jun 16;66(Pt 7):o1630. doi: 10.1107/S1600536810021720 (PMC3007036; doi:10.1107/S1600536810021720)
Supplement: Supplementary file 1 [file e-66-o1630-sup1.cif]

##############################################################################
###                                                                        ###
###        Electronic paper (Acta Crystallographica Section E)             ###
###                                                                        ###
##############################################################################
#                                                                            #
# This CIF contains the data in a paper accepted for publication in Acta     #
# Crystallographica Section E. It conforms to the requirements of Notes      #
# for Authors for Section E, and has been peer reviewed under the auspices   #
# of the IUCr Commission on Journals.                                        #
#                                                                            #
# Full details of the Crystallographic Information File format               #
# are given in the paper "The Crystallographic Information File (CIF):       #
# a New Standard Archive File for Crystallography" by S. R. Hall, F. H.      #
# Allen and I. D. Brown [Acta Cryst. (1991), A47, 655-685].                  #
#                                                                            #
# The current version of the core CIF dictionary is obtainable from          #
# ftp://ftp.iucr.org/pub/cif_core.dic. The current version number is 2.4.    #
#                                                                            #
# Software is freely available for graphical display of the structure(s) in  #
# this CIF.  For information consult the CIF home page http://www.iucr.org/  #
# cif/home.html                                                              #
#                                                                            #
# This file may be used for bona fide research purposes within the           #
# scientific community so long as proper attribution is given to the journal # 
# article from which it was obtained.                                        #
#                                                                            #
##############################################################################
                                             
data_global
_audit_creation_method     'WinGX routine CIF_UPDATE'
_audit_conform_dict_name     cif_core.dic
_audit_conform_dict_version     2.3
_journal_date_recd_electronic     2010-05-27
_journal_date_accepted     2010-06-07
_journal_name_full     'Acta Crystallographica, Section E'
_journal_year     2010
_journal_volume     66
_journal_issue      7
_journal_page_first     o1630
_journal_page_last     o1630
_journal_paper_category     QO
_journal_coeditor_code     ZS2043
_publ_contact_author_name     '\'Doriguetto, A. C.'
_publ_contact_author_address
;
Laborat\'orio de Cristalografia
Instituto de Ci\^encias Exatas
Universidade Federal de Alfenas- Unifal-MG
Alfenas-MG 37130-000
Brazil
;
_publ_contact_author_email     doriguetto@unifal-mg.edu.br
_publ_contact_author_fax     '55(35)32991067'
_publ_contact_author_phone     '55(35)32991067'
_publ_section_title
;
Methyl 4-(piperidin-1-ylcarbonyl)benzoate
;
loop_
    _publ_author_name
    _publ_author_footnote
    _publ_author_address
    '\'Avila, R. M. D.' .
;
Laborat\'orio de Fitoqu\'imica e Qu\'imica Medicinal
Instituto de Ci\^encias Exatas
Universidade Federal de Alfenas
Alfenas
MG 37130-000
Brazil
;
    'Landre, I. M. R.' .
;
Laborat\'orio de Cristalografia
Instituto de Ci\^encias Exatas
Universidade Federal de Alfenas- Unifal-MG
Alfenas
MG 37130-000
Brazil
;
    'Souza, T. E.' .
;
Laborat\'orio de Cristalografia
Instituto de Ci\^encias Exatas
Universidade Federal de Alfenas- Unifal-MG
Alfenas
MG 37130-000
Brazil
;
    'Veloso, M. P.' .
;
Laborat\'orio de Fitoqu\'imica e Qu\'imica Medicinal
Instituto de Ci\^encias Exatas
Universidade Federal de Alfenas
Alfenas
MG 37130-000
Brazil
;
    'Doriguetto, A. C' .
;
Laborat\'orio de Cristalografia
Instituto de Ci\^encias Exatas
Universidade Federal de Alfenas- Unifal-MG
Alfenas
MG 37130-000
Brazil
;
data_I
_chemical_name_systematic
;
Methyl 4-(piperidin-1-ylcarbonyl)benzoate
;
_chemical_formula_moiety     'C14 H17 N O3'
_chemical_formula_sum     'C14 H17 N O3'
_chemical_formula_iupac     'C14 H17 N O3'
_chemical_formula_weight     247.29
_symmetry_cell_setting     triclinic
_symmetry_space_group_name_H-M     'P -1'
_symmetry_space_group_name_Hall     '-P 1'
loop_
    _symmetry_equiv_pos_as_xyz
    'x, y, z'
    '-x, -y, -z'
_cell_length_a     5.879(5)
_cell_length_b     9.693(5)
_cell_length_c     12.190(5)
_cell_angle_alpha     69.684(5)
_cell_angle_beta     82.535(5)
_cell_angle_gamma     77.502(5)
_cell_volume     634.9(7)
_cell_formula_units_Z     2
_cell_measurement_reflns_used     2414
_cell_measurement_theta_min     3.3205
_cell_measurement_theta_max     29.3552
_cell_measurement_temperature     150(2)
_exptl_crystal_description     prism
_exptl_crystal_colour     colourless
_exptl_crystal_size_max     0.05
_exptl_crystal_size_mid     0.05
_exptl_crystal_size_min     0.05
_exptl_crystal_density_diffrn     1.294
_exptl_crystal_density_method     'not measured'
_exptl_crystal_F_000     264
_exptl_absorpt_coefficient_mu     0.091
_exptl_absorpt_correction_type     none
_diffrn_ambient_temperature     150(2)
_diffrn_radiation_type     MoK\a
_diffrn_radiation_wavelength     0.71073
_diffrn_measurement_device_type
                                'Oxford Diffraction Xcalibur Atlas Gemini Ultra'
_diffrn_measurement_method     '\w scans'
_diffrn_detector_area_resol_mean     10.4186
_diffrn_reflns_number     4958
_diffrn_reflns_av_R_equivalents     0.0332
_diffrn_reflns_theta_min     3.33
_diffrn_reflns_theta_max     29.42
_diffrn_reflns_theta_full     25
_diffrn_measured_fraction_theta_max     0.843
_diffrn_measured_fraction_theta_full     0.999
_diffrn_reflns_limit_h_min     -7
_diffrn_reflns_limit_h_max     7
_diffrn_reflns_limit_k_min     -11
_diffrn_reflns_limit_k_max     12
_diffrn_reflns_limit_l_min     -13
_diffrn_reflns_limit_l_max     16
_reflns_number_total     2958
_reflns_number_gt     2036
_reflns_threshold_expression     I>2\s(I)
_refine_ls_structure_factor_coef     Fsqd
_refine_ls_matrix_type     full
_refine_ls_R_factor_gt     0.0439
_refine_ls_wR_factor_ref     0.1216
_refine_ls_goodness_of_fit_ref     1.011
_refine_ls_restrained_S_all     1.011
_refine_ls_number_reflns     2958
_refine_ls_number_parameters     164
_refine_ls_number_restraints     0
_refine_ls_hydrogen_treatment     constr
_refine_ls_weighting_scheme     calc
_refine_ls_weighting_details
                 'calc w=1/[\s^2^(Fo^2^)+(0.0676P)^2^] where P=(Fo^2^+2Fc^2^)/3'
_refine_ls_shift/su_max     0
_refine_diff_density_max     0.246
_refine_diff_density_min     -0.263
_refine_ls_extinction_method     none
loop_
    _atom_type_symbol
    _atom_type_description
    _atom_type_scat_dispersion_real
    _atom_type_scat_dispersion_imag
    _atom_type_scat_source
    C C 0.0033 0.0016 'International Tables Vol C Tables 4.2.6.8 and 6.1.1.4'
    H H 0 0 'International Tables Vol C Tables 4.2.6.8 and 6.1.1.4'
    N N 0.0061 0.0033 'International Tables Vol C Tables 4.2.6.8 and 6.1.1.4'
    O O 0.0106 0.006 'International Tables Vol C Tables 4.2.6.8 and 6.1.1.4'
_computing_data_collection     '<i>CrysAlis Pro</i> (Oxford Diffraction, 2010)'
_computing_cell_refinement     '<i>CrysAlis Pro</i> (Oxford Diffraction, 2010)'
_computing_data_reduction     '<i>CrysAlis Pro</i> (Oxford Diffraction, 2010)'
_computing_structure_solution     '<i>SIR92</i> (Altomare <i>et al.</i>, 1999)'
_computing_structure_refinement     '<i>SHELXL97</i> (Sheldrick, 2008)'
_computing_molecular_graphics     '<i>ORTEP-3 for Windows</i> (Farrugia, 1997)'
_computing_publication_material     '<i>WinGX</i> (Farrugia, 1999)'
loop_
    _atom_site_type_symbol
    _atom_site_label
    _atom_site_fract_x
    _atom_site_fract_y
    _atom_site_fract_z
    _atom_site_U_iso_or_equiv
    _atom_site_adp_type
    _atom_site_calc_flag
    _atom_site_refinement_flags
    _atom_site_occupancy
    _atom_site_disorder_assembly
    _atom_site_disorder_group
    O O3 0.73762(16) 0.78416(10) 0.51830(8) 0.0285(2) Uani d . 1 . .
    O O2 1.10549(18) 0.65801(11) 0.54066(9) 0.0377(3) Uani d . 1 . .
    O O1 1.41852(17) 1.30674(12) 0.11938(9) 0.0378(3) Uani d . 1 . .
    N N1 1.14709(19) 1.30851(12) 0.00274(9) 0.0232(3) Uani d . 1 . .
    C C7 1.1642(2) 1.13450(14) 0.20582(11) 0.0214(3) Uani d . 1 . .
    C C11 0.8703(2) 1.03005(14) 0.34869(11) 0.0220(3) Uani d . 1 . .
    H H11 0.7179 1.0388 0.3812 0.026 Uiso calc R 1 . .
    C C10 1.0327(2) 0.90031(14) 0.39573(11) 0.0211(3) Uani d . 1 . .
    C C13 0.9679(2) 0.76837(15) 0.49291(11) 0.0240(3) Uani d . 1 . .
    C C4 1.3404(3) 1.36011(16) -0.19405(12) 0.0285(3) Uani d . 1 . .
    H H4A 1.4773 1.2843 -0.167 0.034 Uiso calc R 1 . .
    H H4B 1.389 1.439 -0.2616 0.034 Uiso calc R 1 . .
    C C8 1.3275(2) 1.00679(15) 0.25594(12) 0.0256(3) Uani d . 1 . .
    H H8 1.482 1 0.2262 0.031 Uiso calc R 1 . .
    C C12 0.9354(2) 1.14597(14) 0.25349(11) 0.0234(3) Uani d . 1 . .
    H H12 0.8259 1.2316 0.2214 0.028 Uiso calc R 1 . .
    C C5 1.2352(3) 1.42408(15) -0.09739(12) 0.0281(3) Uani d . 1 . .
    H H5A 1.3527 1.4615 -0.0725 0.034 Uiso calc R 1 . .
    H H5B 1.1085 1.5071 -0.1269 0.034 Uiso calc R 1 . .
    C C3 1.1643(3) 1.29141(15) -0.22919(12) 0.0275(3) Uani d . 1 . .
    H H3A 1.2388 1.2434 -0.2858 0.033 Uiso calc R 1 . .
    H H3B 1.0372 1.3697 -0.266 0.033 Uiso calc R 1 . .
    C C2 1.0677(2) 1.17679(15) -0.12294(11) 0.0260(3) Uani d . 1 . .
    H H2A 0.9453 1.1417 -0.1463 0.031 Uiso calc R 1 . .
    H H2B 1.1909 1.0915 -0.093 0.031 Uiso calc R 1 . .
    C C6 1.2522(2) 1.25752(15) 0.10503(12) 0.0233(3) Uani d . 1 . .
    C C9 1.2617(2) 0.89002(15) 0.34957(12) 0.0259(3) Uani d . 1 . .
    H H9 1.3711 0.8044 0.3817 0.031 Uiso calc R 1 . .
    C C1 0.9701(2) 1.24338(16) -0.02665(12) 0.0258(3) Uani d . 1 . .
    H H1A 0.8338 1.3201 -0.0527 0.031 Uiso calc R 1 . .
    H H1B 0.9226 1.1659 0.0424 0.031 Uiso calc R 1 . .
    C C14 0.6585(3) 0.65522(17) 0.60534(13) 0.0328(3) Uani d . 1 . .
    H H14A 0.7227 0.5674 0.5842 0.049 Uiso calc R 1 . .
    H H14B 0.4912 0.6707 0.6088 0.049 Uiso calc R 1 . .
    H H14C 0.7094 0.6423 0.6806 0.049 Uiso calc R 1 . .
loop_
    _atom_site_aniso_label
    _atom_site_aniso_U_11
    _atom_site_aniso_U_22
    _atom_site_aniso_U_33
    _atom_site_aniso_U_12
    _atom_site_aniso_U_13
    _atom_site_aniso_U_23
    O3 0.0247(5) 0.0288(5) 0.0255(5) -0.0082(4) 0.0020(4) -0.0002(4)
    O2 0.0287(6) 0.0328(6) 0.0408(6) -0.0048(5) -0.0073(5) 0.0027(5)
    O1 0.0341(6) 0.0479(6) 0.0359(6) -0.0257(5) -0.0023(5) -0.0085(5)
    N1 0.0275(6) 0.0235(6) 0.0219(6) -0.0127(5) 0.0033(4) -0.0085(5)
    C7 0.0230(7) 0.0256(6) 0.0204(7) -0.0095(5) 0.0002(5) -0.0110(5)
    C11 0.0180(7) 0.0274(7) 0.0226(7) -0.0067(5) 0.0020(5) -0.0102(6)
    C10 0.0228(7) 0.0254(7) 0.0184(6) -0.0077(5) -0.0025(5) -0.0088(5)
    C13 0.0234(7) 0.0286(7) 0.0215(7) -0.0067(6) -0.0033(5) -0.0083(6)
    C4 0.0320(8) 0.0276(7) 0.0240(7) -0.0118(6) 0.0052(6) -0.0050(6)
    C8 0.0175(7) 0.0344(7) 0.0260(7) -0.0073(6) 0.0012(5) -0.0108(6)
    C12 0.0216(7) 0.0233(7) 0.0260(7) -0.0030(5) -0.0020(5) -0.0095(6)
    C5 0.0356(8) 0.0213(7) 0.0279(7) -0.0126(6) 0.0033(6) -0.0064(6)
    C3 0.0311(8) 0.0294(7) 0.0221(7) -0.0055(6) -0.0010(5) -0.0090(6)
    C2 0.0286(8) 0.0279(7) 0.0251(7) -0.0089(6) -0.0044(6) -0.0099(6)
    C6 0.0214(7) 0.0252(7) 0.0259(7) -0.0077(5) 0.0034(5) -0.0113(6)
    C9 0.0221(7) 0.0291(7) 0.0257(7) -0.0020(6) -0.0053(5) -0.0083(6)
    C1 0.0235(7) 0.0308(7) 0.0250(7) -0.0103(6) -0.0004(5) -0.0087(6)
    C14 0.0298(8) 0.0348(8) 0.0278(8) -0.0132(6) 0.0000(6) 0.0008(6)
_geom_special_details
;
All e.s.d.'s (except the e.s.d. in the dihedral angle between two l.s. planes)
are estimated using the full covariance matrix. The cell e.s.d.'s are taken
into account individually in the estimation of e.s.d.'s in distances, angles
and torsion angles; correlations between e.s.d.'s in cell parameters are only
used when they are defined by crystal symmetry. An approximate (isotropic)
treatment of cell e.s.d.'s is used for estimating e.s.d.'s involving l.s.
planes.
;
loop_
    _geom_bond_atom_site_label_1
    _geom_bond_atom_site_label_2
    _geom_bond_site_symmetry_2
    _geom_bond_distance
    _geom_bond_publ_flag
    O3 C13 . 1.337(2) ?
    O3 C14 . 1.4514(17) ?
    O2 C13 . 1.2054(17) ?
    O1 C6 . 1.2320(18) ?
    N1 C6 . 1.3496(18) ?
    N1 C1 . 1.4655(19) ?
    N1 C5 . 1.4664(17) ?
    C7 C12 . 1.391(2) ?
    C7 C8 . 1.393(2) ?
    C7 C6 . 1.5113(18) ?
    C11 C12 . 1.3861(18) ?
    C11 C10 . 1.3942(19) ?
    C11 H11 . 0.93 ?
    C10 C9 . 1.387(2) ?
    C10 C13 . 1.4918(19) ?
    C4 C5 . 1.5191(19) ?
    C4 C3 . 1.520(2) ?
    C4 H4A . 0.97 ?
    C4 H4B . 0.97 ?
    C8 C9 . 1.3826(19) ?
    C8 H8 . 0.93 ?
    C12 H12 . 0.93 ?
    C5 H5A . 0.97 ?
    C5 H5B . 0.97 ?
    C3 C2 . 1.5223(19) ?
    C3 H3A . 0.97 ?
    C3 H3B . 0.97 ?
    C2 C1 . 1.5213(19) ?
    C2 H2A . 0.97 ?
    C2 H2B . 0.97 ?
    C9 H9 . 0.93 ?
    C1 H1A . 0.97 ?
    C1 H1B . 0.97 ?
    C14 H14A . 0.96 ?
    C14 H14B . 0.96 ?
    C14 H14C . 0.96 ?
loop_
    _geom_angle_atom_site_label_1
    _geom_angle_atom_site_label_2
    _geom_angle_atom_site_label_3
    _geom_angle_site_symmetry_1
    _geom_angle_site_symmetry_3
    _geom_angle
    _geom_angle_publ_flag
    C13 O3 C14 . . 115.47(10) ?
    C6 N1 C1 . . 125.92(11) ?
    C6 N1 C5 . . 119.70(12) ?
    C1 N1 C5 . . 113.67(11) ?
    C12 C7 C8 . . 119.40(12) ?
    C12 C7 C6 . . 123.66(11) ?
    C8 C7 C6 . . 116.86(12) ?
    C12 C11 C10 . . 120.13(12) ?
    C12 C11 H11 . . 119.9 ?
    C10 C11 H11 . . 119.9 ?
    C9 C10 C11 . . 119.69(12) ?
    C9 C10 C13 . . 118.03(11) ?
    C11 C10 C13 . . 122.26(12) ?
    O2 C13 O3 . . 123.63(13) ?
    O2 C13 C10 . . 124.22(13) ?
    O3 C13 C10 . . 112.10(11) ?
    C5 C4 C3 . . 110.68(12) ?
    C5 C4 H4A . . 109.5 ?
    C3 C4 H4A . . 109.5 ?
    C5 C4 H4B . . 109.5 ?
    C3 C4 H4B . . 109.5 ?
    H4A C4 H4B . . 108.1 ?
    C9 C8 C7 . . 120.44(13) ?
    C9 C8 H8 . . 119.8 ?
    C7 C8 H8 . . 119.8 ?
    C11 C12 C7 . . 120.15(12) ?
    C11 C12 H12 . . 119.9 ?
    C7 C12 H12 . . 119.9 ?
    N1 C5 C4 . . 110.27(11) ?
    N1 C5 H5A . . 109.6 ?
    C4 C5 H5A . . 109.6 ?
    N1 C5 H5B . . 109.6 ?
    C4 C5 H5B . . 109.6 ?
    H5A C5 H5B . . 108.1 ?
    C4 C3 C2 . . 110.94(12) ?
    C4 C3 H3A . . 109.5 ?
    C2 C3 H3A . . 109.5 ?
    C4 C3 H3B . . 109.5 ?
    C2 C3 H3B . . 109.5 ?
    H3A C3 H3B . . 108 ?
    C1 C2 C3 . . 111.32(11) ?
    C1 C2 H2A . . 109.4 ?
    C3 C2 H2A . . 109.4 ?
    C1 C2 H2B . . 109.4 ?
    C3 C2 H2B . . 109.4 ?
    H2A C2 H2B . . 108 ?
    O1 C6 N1 . . 122.56(12) ?
    O1 C6 C7 . . 118.58(12) ?
    N1 C6 C7 . . 118.86(12) ?
    C8 C9 C10 . . 120.14(12) ?
    C8 C9 H9 . . 119.9 ?
    C10 C9 H9 . . 119.9 ?
    N1 C1 C2 . . 110.13(12) ?
    N1 C1 H1A . . 109.6 ?
    C2 C1 H1A . . 109.6 ?
    N1 C1 H1B . . 109.6 ?
    C2 C1 H1B . . 109.6 ?
    H1A C1 H1B . . 108.1 ?
    O3 C14 H14A . . 109.5 ?
    O3 C14 H14B . . 109.5 ?
    H14A C14 H14B . . 109.5 ?
    O3 C14 H14C . . 109.5 ?
    H14A C14 H14C . . 109.5 ?
    H14B C14 H14C . . 109.5 ?
loop_
    _geom_torsion_atom_site_label_1
    _geom_torsion_atom_site_label_2
    _geom_torsion_atom_site_label_3
    _geom_torsion_atom_site_label_4
    _geom_torsion_site_symmetry_1
    _geom_torsion_site_symmetry_2
    _geom_torsion_site_symmetry_3
    _geom_torsion_site_symmetry_4
    _geom_torsion
    _geom_torsion_publ_flag
    C12 C11 C10 C9 . . . . 2.35(19) ?
    C12 C11 C10 C13 . . . . -175.86(12) ?
    C14 O3 C13 O2 . . . . -2.60(19) ?
    C14 O3 C13 C10 . . . . 175.10(11) ?
    C9 C10 C13 O2 . . . . 6.5(2) ?
    C11 C10 C13 O2 . . . . -175.28(13) ?
    C9 C10 C13 O3 . . . . -171.20(11) ?
    C11 C10 C13 O3 . . . . 7.03(18) ?
    C12 C7 C8 C9 . . . . 2.31(19) ?
    C6 C7 C8 C9 . . . . 179.10(12) ?
    C10 C11 C12 C7 . . . . -1.17(19) ?
    C8 C7 C12 C11 . . . . -1.15(19) ?
    C6 C7 C12 C11 . . . . -177.71(12) ?
    C6 N1 C5 C4 . . . . 112.46(14) ?
    C1 N1 C5 C4 . . . . -58.47(15) ?
    C3 C4 C5 N1 . . . . 55.55(15) ?
    C5 C4 C3 C2 . . . . -54.04(15) ?
    C4 C3 C2 C1 . . . . 53.59(15) ?
    C1 N1 C6 O1 . . . . 171.43(13) ?
    C5 N1 C6 O1 . . . . 1.71(19) ?
    C1 N1 C6 C7 . . . . -8.12(19) ?
    C5 N1 C6 C7 . . . . -177.84(11) ?
    C12 C7 C6 O1 . . . . 122.57(15) ?
    C8 C7 C6 O1 . . . . -54.07(17) ?
    C12 C7 C6 N1 . . . . -57.86(18) ?
    C8 C7 C6 N1 . . . . 125.50(14) ?
    C7 C8 C9 C10 . . . . -1.1(2) ?
    C11 C10 C9 C8 . . . . -1.19(19) ?
    C13 C10 C9 C8 . . . . 177.09(12) ?
    C6 N1 C1 C2 . . . . -112.70(14) ?
    C5 N1 C1 C2 . . . . 57.56(15) ?
    C3 C2 C1 N1 . . . . -54.21(15) ?
loop_
    _geom_hbond_atom_site_label_D
    _geom_hbond_atom_site_label_H
    _geom_hbond_atom_site_label_A
    _geom_hbond_site_symmetry_A
    _geom_hbond_distance_DH
    _geom_hbond_distance_HA
    _geom_hbond_distance_DA
    _geom_hbond_angle_DHA
    _geom_hbond_publ_flag
    C5 H5A O1 . 0.97 2.33 2.750(3) 105 y
    C14 H14B O2 1_455 0.96 2.56 3.436(4) 153 y
