# Supplementary material for: Methyl 4-(piperidin-1-ylcarbon­yl)benzoate
Source: Acta Crystallogr Sect E Struct Rep Online. 2010 Jun 16;66(Pt 7):o1630. doi: 10.1107/S1600536810021720 (PMC3007036; doi:10.1107/S1600536810021720)
Supplement: Supplementary file 2 [file e-66-o1630-Isup2.hkl]

#
# h,k,l, Fc-squared, Fo-squared, sigma(Fo-squared) and status flag
#
data_I
_shelx_title ' cm135_mo_150 in P -1'
_shelx_refln_list_code          4
_shelx_F_calc_maximum       86.78
_exptl_crystal_F_000       264.00
_reflns_d_resolution_high  0.7235
 
loop_
 _symmetry_equiv_pos_as_xyz
 'x, y, z'
 '-x, -y, -z'
 
_cell_length_a     5.8790
_cell_length_b     9.6930
_cell_length_c    12.1900
_cell_angle_alpha  69.684
_cell_angle_beta   82.535
_cell_angle_gamma  77.502
 
_shelx_F_squared_multiplier     1.000
 
loop_
 _refln_index_h
 _refln_index_k
 _refln_index_l
 _refln_F_squared_calc
 _refln_F_squared_meas
 _refln_F_squared_sigma
 _refln_observed_status
   1   0   0     3099.45     2699.60     12.02 o
   2   0   0      217.72      218.09      2.59 o
   3   0   0       67.07       73.13      1.84 o
   4   0   0        1.74        0.07      0.59 o
   5   0   0       14.65       15.19      0.93 o
   6   0   0        0.88       -0.16      3.69 o
   7   0   0        6.38        5.98      4.44 o
  -7   1   0        5.56        6.79      4.24 o
  -6   1   0        0.02       -2.46      3.73 o
  -5   1   0       32.12       30.32      4.46 o
  -4   1   0       15.34       15.41      3.29 o
  -3   1   0       37.17       38.98      3.08 o
  -2   1   0       77.22       66.90      3.13 o
  -1   1   0     6082.24     5580.90     25.82 o
   1   1   0     1082.43     1021.85      6.28 o
   2   1   0      453.96      430.77     13.51 o
   3   1   0      220.11      251.60      5.61 o
   4   1   0      240.60      265.61      9.49 o
   5   1   0        0.07       -0.21      0.89 o
   6   1   0        4.07        6.06      3.99 o
   7   1   0        1.15        3.37      4.51 o
  -6   2   0        0.24        0.45      3.31 o
  -5   2   0       29.65       29.32      3.98 o
  -4   2   0       65.12       69.17      4.70 o
  -3   2   0        0.22        0.27      0.96 o
  -2   2   0      133.39      135.13      2.38 o
  -1   2   0     2435.13     2165.12     12.86 o
   0   2   0     3613.27     3408.95     20.41 o
   1   2   0      111.87      111.80      3.91 o
   2   2   0      745.92      754.00     16.16 o
   3   2   0        4.90        8.50      0.91 o
   4   2   0        6.03        4.41      0.89 o
   5   2   0        8.03       10.98      1.40 o
   6   2   0       62.33       64.18      6.22 o
   7   2   0        0.47        4.01      4.49 o
  -6   3   0       74.36       65.17      4.92 o
  -5   3   0      116.86      106.67      5.65 o
  -4   3   0      353.68      336.47      8.57 o
  -3   3   0       28.40       26.56      1.83 o
  -2   3   0      211.56      219.29      2.04 o
  -1   3   0     1437.06     1465.45      6.02 o
   0   3   0      661.93      661.48      3.51 o
   1   3   0        5.52        7.22      0.64 o
   2   3   0       30.46       36.93      1.20 o
   3   3   0       22.55       22.62      1.45 o
   4   3   0      368.33      374.26      4.52 o
   5   3   0       38.88       36.42      2.26 o
   6   3   0       22.09       25.12      4.67 o
   7   3   0        0.10        1.40      4.42 o
  -6   4   0        2.27        1.83      3.14 o
  -5   4   0       31.93       26.24      3.46 o
  -4   4   0        0.83        2.15      2.27 o
  -3   4   0       28.20       27.35      3.98 o
  -2   4   0      165.30      189.35      3.68 o
  -1   4   0       70.20       87.06      2.39 o
   0   4   0        2.40        2.13      0.42 o
   1   4   0        0.02        0.17      0.49 o
   2   4   0      127.36      142.19      4.70 o
   3   4   0       96.65      100.49      2.08 o
   4   4   0      341.01      350.50      5.49 o
   5   4   0      161.70      158.75      4.45 o
   6   4   0        0.14       -3.40      3.40 o
   7   4   0        0.40        0.77      4.50 o
  -6   5   0        0.30        0.95      3.45 o
  -5   5   0       31.34       32.74      3.99 o
  -4   5   0       28.90       27.03      3.33 o
  -3   5   0       14.64       14.42      2.36 o
  -2   5   0        2.71        2.71      0.55 o
  -1   5   0        5.21        3.83      0.57 o
   0   5   0       41.08       45.72      1.44 o
   1   5   0       46.94       48.93      1.14 o
   2   5   0      164.12      172.01      3.52 o
   3   5   0      447.63      425.42     17.53 o
   4   5   0       21.57       19.64      1.65 o
   5   5   0      400.41      397.87      5.23 o
   6   5   0        0.44       -0.38      1.54 o
   7   5   0        0.91        3.61      4.54 o
  -5   6   0        2.52        3.25      2.66 o
  -4   6   0       12.55       12.99      2.71 o
  -3   6   0       51.66       51.58      1.54 o
  -2   6   0       29.58       24.38      1.04 o
  -1   6   0       11.64       10.07      1.30 o
   0   6   0       76.05       74.16      2.04 o
   1   6   0        0.01        0.29      0.56 o
   2   6   0      250.20      270.07      2.76 o
   3   6   0       19.26       19.60      1.48 o
   4   6   0     1741.89     1825.03     17.89 o
   5   6   0      377.26      399.71      8.08 o
   6   6   0        2.02        0.71      1.62 o
   7   6   0       11.19       10.40      4.71 o
  -5   7   0        7.56       10.64      3.00 o
  -4   7   0        0.00       -0.91      2.20 o
  -3   7   0       28.69       24.56      2.57 o
  -2   7   0       29.42       27.47      2.28 o
  -1   7   0        4.21        3.05      0.72 o
   0   7   0       14.08       14.01      1.10 o
   1   7   0        0.92        1.03      0.75 o
   2   7   0        4.16        4.00      0.77 o
   3   7   0      326.41      318.34      5.08 o
   4   7   0       25.82       21.77      1.81 o
   5   7   0        0.57        0.61      1.30 o
   6   7   0       15.11       13.88      2.05 o
   7   7   0        6.01       -0.99      5.01 o
  -5   8   0        0.10        0.82      2.95 o
  -4   8   0        0.43       -1.68      2.17 o
  -3   8   0       35.27       39.40      2.95 o
  -2   8   0       17.54       16.46      1.38 o
  -1   8   0       12.04       11.83      1.13 o
   0   8   0       17.95       17.40      1.52 o
   1   8   0        1.83        1.31      1.00 o
   2   8   0       56.89       61.08      2.08 o
   3   8   0       72.25       70.85      2.84 o
   4   8   0      114.41      109.48      3.41 o
   5   8   0       16.59       14.57      3.15 o
   6   8   0       17.49       17.32      3.86 o
  -4   9   0        9.67        9.33      2.61 o
  -3   9   0        0.00       -1.29      1.88 o
  -2   9   0       91.77       83.88      3.72 o
  -1   9   0        4.45        5.50      1.18 o
   0   9   0      114.02      115.59      6.12 o
   1   9   0       18.57       19.39      2.17 o
   2   9   0       33.22       32.56      2.40 o
   3   9   0      156.66      152.58      4.33 o
   4   9   0        0.01       -0.08      1.46 o
   5   9   0        8.76        6.88      3.08 o
   6   9   0        0.55        1.84      4.39 o
  -3  10   0       17.23       11.81      2.43 o
  -2  10   0       15.87       15.04      2.21 o
  -1  10   0        2.47        1.73      3.06 o
   0  10   0        1.52        3.18      1.78 o
   1  10   0       17.08       18.60      2.18 o
   2  10   0        0.27        0.08      1.70 o
   3  10   0        0.82        0.80      1.65 o
   4  10   0       19.87       16.94      2.14 o
   0  11   0        5.97        4.23      3.47 o
   1  11   0        5.01        1.86      2.07 o
   2  11   0        9.11       11.95      2.11 o
   3  11   0        0.58        2.42      2.39 o
   1  12   0        5.67        2.37      3.58 o
   2  12   0       34.19       31.94      4.18 o
  -1 -12   1        4.05        3.94      4.38 o
  -2 -11   1        0.18       -0.83      2.16 o
  -1 -11   1        0.53        0.41      2.08 o
   0 -11   1        2.58        3.03      2.32 o
  -4 -10   1       18.78       22.47      3.86 o
  -3 -10   1        3.92        3.02      1.75 o
  -2 -10   1        3.65        1.76      1.73 o
  -1 -10   1        6.44        7.49      1.84 o
   0 -10   1       25.15       31.02      3.22 o
   1 -10   1        0.81        1.39      2.50 o
   2 -10   1       23.14       19.67      2.63 o
   3 -10   1       26.48       24.46      3.02 o
  -5  -9   1        6.77        8.29      3.13 o
  -4  -9   1        0.24        0.57      1.45 o
  -3  -9   1        3.98        1.31      1.38 o
  -2  -9   1        0.35       -0.05      1.51 o
  -1  -9   1       97.93       95.62      3.67 o
   0  -9   1        0.83        1.91      1.58 o
   1  -9   1        6.81        5.06      1.38 o
   2  -9   1        6.62        3.58      2.06 o
   3  -9   1       61.76       56.33      3.70 o
   4  -9   1       21.19       24.55      3.17 o
  -6  -8   1        0.45       -1.92      2.71 o
  -5  -8   1       12.41       15.53      3.45 o
  -4  -8   1       12.28       12.83      1.58 o
  -3  -8   1       19.86       17.63      2.81 o
  -2  -8   1       36.89       36.33      1.69 o
  -1  -8   1        0.08       -0.33      0.96 o
   0  -8   1        0.01        1.14      1.63 o
   1  -8   1        0.00       -0.56      1.05 o
   2  -8   1        7.84        8.44      1.47 o
   3  -8   1       16.49       12.04      2.30 o
   4  -8   1        1.70        0.35      2.23 o
  -6  -7   1       15.23       16.62      2.44 o
  -5  -7   1        8.65        8.17      1.38 o
  -4  -7   1        0.46        0.77      1.17 o
  -3  -7   1       94.70       99.40      2.94 o
  -2  -7   1      273.40      288.58      6.23 o
  -1  -7   1        5.33        4.46      0.80 o
   0  -7   1      543.91      591.08      6.61 o
   1  -7   1       14.25       13.15      0.95 o
   2  -7   1       61.91       60.33      3.44 o
   3  -7   1      102.57       88.97      4.18 o
   4  -7   1        3.53        0.62      1.91 o
   5  -7   1        0.02        0.53      2.79 o
  -6  -6   1        4.84        3.86      2.10 o
  -5  -6   1        0.04        0.34      1.26 o
  -4  -6   1       31.97       33.36      1.83 o
  -3  -6   1       80.11       78.48      4.60 o
  -2  -6   1      100.95      106.44      3.12 o
  -1  -6   1      242.43      246.39      6.85 o
   0  -6   1        0.12        0.74      0.52 o
   1  -6   1       52.60       49.88      1.30 o
   2  -6   1       51.70       40.53      1.82 o
   3  -6   1       29.50       20.11      2.49 o
   4  -6   1       30.36       28.57      3.35 o
   5  -6   1        2.19        2.02      2.61 o
  -7  -5   1        0.55       -4.62      4.62 o
  -6  -5   1        0.57       -1.14      1.58 o
  -5  -5   1       43.59       40.63      2.18 o
  -4  -5   1      144.53      155.28      3.42 o
  -3  -5   1      298.18      285.20      3.47 o
  -2  -5   1      103.17      101.49      1.85 o
  -1  -5   1        2.23        4.40      0.76 o
   0  -5   1      165.14      162.33      2.08 o
   1  -5   1        3.65        2.38      0.59 o
   2  -5   1       27.99       31.92      1.08 o
   3  -5   1        1.17        0.41      1.91 o
   4  -5   1        0.07        0.51      2.48 o
   5  -5   1        0.05       -1.48      2.76 o
   6  -5   1        3.15        5.45      3.50 o
  -7  -4   1        2.44        0.49      4.32 o
  -6  -4   1        3.27        2.28      3.54 o
  -5  -4   1        2.77        1.66      1.74 o
  -4  -4   1       67.79       70.27      1.95 o
  -3  -4   1        0.25        0.14      0.72 o
  -2  -4   1      151.20      164.95      2.66 o
  -1  -4   1      460.94      499.38      2.97 o
   0  -4   1      218.93      224.01      1.72 o
   1  -4   1      147.29      167.85      1.86 o
   2  -4   1      449.15      509.13      8.38 o
   3  -4   1       35.39       41.59      3.17 o
   4  -4   1       84.80       85.47      4.93 o
   5  -4   1       10.51       11.76      3.42 o
   6  -4   1       58.02       66.20      5.67 o
  -7  -3   1       11.37        9.91      4.49 o
  -6  -3   1       14.76       18.88      4.56 o
  -5  -3   1        7.21        8.55      1.20 o
  -4  -3   1       11.02       11.20      1.34 o
  -3  -3   1        3.38        4.80      1.05 o
  -2  -3   1      589.46      640.34      6.79 o
  -1  -3   1      423.64      435.86      3.59 o
   0  -3   1       30.68       33.17      0.67 o
   1  -3   1      147.89      157.91      1.91 o
   2  -3   1      268.86      299.10      4.02 o
   3  -3   1      193.76      208.99      5.65 o
   4  -3   1        0.86        2.12      2.22 o
   5  -3   1       29.30       24.49      3.39 o
   6  -3   1       17.42       17.45      3.54 o
  -7  -2   1        4.25       12.24      4.75 o
  -6  -2   1        4.02        3.99      3.81 o
  -5  -2   1       29.40       28.60      1.49 o
  -4  -2   1        3.76        4.06      0.84 o
  -3  -2   1        9.49        6.07      0.94 o
  -2  -2   1       37.98       38.01      1.52 o
  -1  -2   1      134.07      143.35      1.90 o
   0  -2   1       42.81       41.42      1.07 o
   1  -2   1       62.36       64.73      1.29 o
   2  -2   1      522.40      533.04      7.80 o
   3  -2   1       34.78       32.36      2.14 o
   4  -2   1        2.10        1.48      2.22 o
   5  -2   1        1.98        2.73      2.83 o
   6  -2   1       16.32       11.49      3.12 o
  -7  -1   1       30.31       25.35      5.41 o
  -6  -1   1       11.38        5.81      4.03 o
  -5  -1   1        1.55        1.86      0.91 o
  -4  -1   1        3.05        2.53      0.71 o
  -3  -1   1      629.74      706.26      5.14 o
  -2  -1   1      165.17      169.20      2.35 o
  -1  -1   1      105.16      104.02      2.40 o
   0  -1   1      439.54      384.73      2.73 o
   1  -1   1       70.61       62.88      2.80 o
   2  -1   1      841.96      843.99      9.88 o
   3  -1   1      250.72      251.22      6.76 o
   4  -1   1      291.68      310.24      8.76 o
   5  -1   1       25.03       25.95      4.06 o
   6  -1   1       44.95       48.04      4.92 o
   7  -1   1       71.30       82.86      6.64 o
  -7   0   1        0.73        1.63      4.37 o
  -6   0   1        0.00       -1.22      3.61 o
  -5   0   1       95.19      105.59      5.50 o
  -4   0   1       34.70       39.28      1.46 o
  -3   0   1      544.27      588.47      3.79 o
  -2   0   1      687.92      687.09     16.06 o
  -1   0   1        5.81        6.67      0.47 o
   1   0   1       86.34      103.03      2.61 o
   2   0   1     1080.60     1023.59      5.01 o
   3   0   1        0.46        0.89      0.66 o
   4   0   1        1.18        1.34      0.70 o
   5   0   1       32.49       33.38      1.24 o
   6   0   1        1.84        0.35      3.73 o
   7   0   1        2.65        5.31      4.14 o
  -7   1   1       16.23       16.22      4.74 o
  -6   1   1        0.02        1.48      3.91 o
  -5   1   1       46.04       46.00      4.88 o
  -4   1   1       63.18       72.84      2.93 o
  -3   1   1       36.71       24.72     15.06 o
  -2   1   1      157.53      167.40      3.73 o
  -1   1   1     2140.88     2027.56      8.77 o
   1   1   1     1200.60     1151.10      7.08 o
   2   1   1        3.45        1.53      0.71 o
   3   1   1        0.02       -0.17      0.96 o
   4   1   1       36.61       35.09      1.69 o
   5   1   1       11.01        8.86      1.18 o
   6   1   1       61.08       63.89      5.88 o
   7   1   1        3.86        2.58      4.23 o
  -6   2   1        1.13        1.59      3.63 o
  -5   2   1       17.66       21.47      4.11 o
  -4   2   1      335.67      350.26     10.10 o
  -3   2   1       91.85       91.43      2.75 o
  -2   2   1       23.66       19.34      1.16 o
  -1   2   1      639.82      646.33      9.16 o
   0   2   1      422.69      396.49      6.93 o
   1   2   1       21.66       17.25      1.52 o
   2   2   1        0.14        0.57      0.61 o
   3   2   1      357.75      398.45     11.75 o
   4   2   1        0.13       -0.04      1.08 o
   5   2   1        0.03        0.21      1.16 o
   6   2   1      131.31      145.94      7.98 o
   7   2   1      117.20      115.88      8.02 o
  -6   3   1        3.48        4.50      3.43 o
  -5   3   1      303.64      295.62      9.75 o
  -4   3   1      762.41      773.62     13.55 o
  -3   3   1      101.99       93.17      2.42 o
  -2   3   1      276.19      287.05      6.90 o
  -1   3   1      114.57      121.55      2.61 o
   0   3   1       54.49       56.59      0.75 o
   1   3   1     1439.27     1483.14      6.24 o
   2   3   1       53.78       51.66      1.38 o
   3   3   1       17.40       16.26      1.15 o
   4   3   1        0.09       -0.64      1.15 o
   5   3   1       42.58       41.25      2.44 o
   6   3   1      204.81      200.95      9.08 o
   7   3   1        0.26        0.24      4.25 o
  -6   4   1        0.01       -0.81      2.62 o
  -5   4   1       16.52        9.57      2.50 o
  -4   4   1       91.43       72.25      4.04 o
  -3   4   1       54.44       41.50      7.04 o
  -2   4   1        0.61        0.00      0.51 o
  -1   4   1      606.58      639.79     10.45 o
   0   4   1        1.06        1.41      0.41 o
   1   4   1       37.39       33.93      1.13 o
   2   4   1       22.95       29.82      1.85 o
   3   4   1      103.72       97.80      2.11 o
   4   4   1       13.56       11.01      1.52 o
   5   4   1       26.21       27.28      2.17 o
   6   4   1       34.07       26.91      4.63 o
   7   4   1        1.68        3.00      4.40 o
  -6   5   1        3.83        0.42      3.72 o
  -5   5   1       27.66       27.05      3.77 o
  -4   5   1        5.18        5.88      2.64 o
  -3   5   1       46.74       50.68      2.63 o
  -2   5   1        0.63        0.75      0.53 o
  -1   5   1        0.11       -0.17      0.44 o
   0   5   1       47.41       40.60      0.89 o
   1   5   1      329.11      344.62      4.45 o
   2   5   1      477.98      503.78     10.38 o
   3   5   1      337.22      328.41      5.39 o
   4   5   1       55.07       54.66      2.00 o
   5   5   1      156.04      139.75      3.92 o
   6   5   1       10.75        6.64      3.68 o
   7   5   1       47.51       52.76      5.95 o
  -5   6   1       36.74       38.41      4.15 o
  -4   6   1       16.94       16.55      3.02 o
  -3   6   1       12.46       11.23      0.77 o
  -2   6   1        5.09        5.01      0.74 o
  -1   6   1      144.36      146.01      3.73 o
   0   6   1        3.53        3.00      0.50 o
   1   6   1      135.01      145.87      1.81 o
   2   6   1      432.29      465.98      6.71 o
   3   6   1       15.22       15.21      2.36 o
   4   6   1        2.98        3.42      1.49 o
   5   6   1      280.99      297.70      9.82 o
   6   6   1        2.64        1.97      3.37 o
   7   6   1        1.21        2.42      2.14 o
  -5   7   1       15.42       18.48      3.58 o
  -4   7   1        4.45        3.05      2.38 o
  -3   7   1       20.29       20.49      2.55 o
  -2   7   1        7.02        6.19      1.18 o
  -1   7   1       55.73       59.02      1.99 o
   0   7   1      126.25      124.29      2.63 o
   1   7   1        0.10        0.40      0.61 o
   2   7   1       57.88       58.67      1.50 o
   3   7   1      300.95      309.32      5.12 o
   4   7   1       15.37       15.38      1.74 o
   5   7   1       40.39       44.60      4.17 o
   6   7   1        0.02        0.96      1.79 o
   7   7   1       10.14        9.79      4.86 o
  -5   8   1        3.87        1.38      3.31 o
  -4   8   1        0.30        0.46      1.99 o
  -3   8   1       38.32       39.34      2.86 o
  -2   8   1        0.09        0.12      1.04 o
  -1   8   1       58.62       59.79      2.61 o
   0   8   1      113.22      113.33      2.68 o
   1   8   1      290.80      308.28      7.88 o
   2   8   1       36.11       39.13      1.95 o
   3   8   1       91.45       91.03      2.48 o
   4   8   1        7.75        8.42      1.54 o
   5   8   1        6.52        6.32      2.18 o
   6   8   1        2.17        2.11      1.80 o
   7   8   1       14.12       16.08      5.81 o
  -4   9   1        0.19        0.79      2.54 o
  -3   9   1        1.87        1.07      1.76 o
  -2   9   1        2.80        1.03      1.39 o
  -1   9   1       37.46       31.48      2.72 o
   0   9   1      355.08      328.78      7.58 o
   1   9   1      252.00      307.52      5.05 o
   2   9   1       10.30       12.37      1.26 o
   3   9   1       10.70       10.02      2.25 o
   4   9   1       44.99       43.29      2.51 o
   5   9   1       51.01       53.83      3.47 o
   6   9   1       25.81       30.13      4.14 o
  -3  10   1        0.01        0.89      2.27 o
  -2  10   1        0.03        0.34      1.70 o
  -1  10   1        0.07       -1.78      3.14 o
   0  10   1       28.76       33.41      3.88 o
   1  10   1       27.82       30.48      2.48 o
   2  10   1        0.00        0.28      1.54 o
   3  10   1       55.70       54.07      4.42 o
   4  10   1        2.57        0.38      2.06 o
  -1  11   1        0.38        1.27      3.53 o
   0  11   1        2.30        4.34      3.09 o
   1  11   1        4.35        5.24      2.74 o
   2  11   1        0.90       -1.41      2.70 o
   3  11   1        0.10       -1.15      2.48 o
   4  11   1        0.51        1.15      2.57 o
   0  12   1       35.65       34.87      4.85 o
   1  12   1        1.01        1.84      3.30 o
   2  12   1        3.54        4.21      3.09 o
   3  12   1        6.20        5.68      3.49 o
  -1 -11   2        4.79        4.23      2.47 o
   0 -11   2        0.07        1.76      3.72 o
  -3 -10   2        6.39        6.21      3.16 o
  -2 -10   2       20.00       13.86      2.08 o
  -1 -10   2       37.24       35.27      2.83 o
   0 -10   2        0.60        1.04      2.78 o
   1 -10   2       25.19       37.42      4.01 o
   2 -10   2       29.65       34.55      3.10 o
   3 -10   2        2.68        3.56      2.86 o
  -5  -9   2       19.75       22.26      3.99 o
  -4  -9   2       27.80       29.14      4.05 o
  -3  -9   2        0.00        0.70      2.25 o
  -2  -9   2        0.00       -0.08      1.49 o
  -1  -9   2       60.76       52.75      2.90 o
   0  -9   2       20.66       20.15      2.33 o
   1  -9   2       30.01       32.94      2.21 o
   2  -9   2       18.76       16.78      2.59 o
   3  -9   2       23.27       22.15      3.00 o
  -6  -8   2        0.27       -1.50      3.70 o
  -5  -8   2       24.23       18.81      3.62 o
  -4  -8   2        0.44        0.22      1.20 o
  -3  -8   2       22.87       18.65      1.77 o
  -2  -8   2       50.40       45.30      1.85 o
  -1  -8   2        0.01       -0.29      1.37 o
   0  -8   2       56.92       54.37      2.93 o
   1  -8   2       49.17       45.11      2.32 o
   2  -8   2        1.80        2.03      1.30 o
   3  -8   2       68.87       66.60      3.96 o
   4  -8   2        8.28       13.64      2.78 o
  -6  -7   2        0.00        2.19      3.19 o
  -5  -7   2       34.76       34.09      3.90 o
  -4  -7   2        0.35       -0.13      1.09 o
  -3  -7   2        2.39        1.46      1.12 o
  -2  -7   2       23.95       22.50      1.76 o
  -1  -7   2      145.45      137.42      2.26 o
   0  -7   2      633.02      658.51     28.09 o
   1  -7   2      267.91      259.23      4.88 o
   2  -7   2       47.71       49.42      3.11 o
   3  -7   2        1.33        0.35      1.84 o
   4  -7   2        9.31        7.88      2.41 o
   5  -7   2       14.11       12.84      2.82 o
  -6  -6   2        3.29        3.81      2.24 o
  -5  -6   2        0.40        0.65      1.00 o
  -4  -6   2       46.47       41.84      3.40 o
  -3  -6   2       41.07       40.88      1.85 o
  -2  -6   2        3.00        3.32      0.69 o
  -1  -6   2        9.60        8.86      0.83 o
   0  -6   2      577.35      597.55      6.23 o
   1  -6   2        5.42        5.60      0.87 o
   2  -6   2        4.66        3.44      0.85 o
   3  -6   2      153.73      153.26      4.35 o
   4  -6   2       16.95       12.23      2.49 o
   5  -6   2        0.95       -1.29      2.72 o
  -6  -5   2        3.58        2.76      1.96 o
  -5  -5   2        0.81        0.15      1.11 o
  -4  -5   2      156.37      154.25      7.59 o
  -3  -5   2       42.93       44.85      1.71 o
  -2  -5   2        0.14        0.31      0.55 o
  -1  -5   2      138.90      145.76      1.75 o
   0  -5   2       27.96       28.11      1.20 o
   1  -5   2      150.57      157.18      2.76 o
   2  -5   2       10.94       12.88      1.17 o
   3  -5   2       20.44       22.91      2.47 o
   4  -5   2        3.58        4.13      2.38 o
   5  -5   2        1.25        3.43      2.77 o
  -7  -4   2        0.31       -4.56      4.56 o
  -6  -4   2       37.98       39.63      2.89 o
  -5  -4   2      372.53      354.50      5.03 o
  -4  -4   2      855.90      872.44     21.52 o
  -3  -4   2       25.63       27.33      1.26 o
  -2  -4   2        2.13        0.52      0.57 o
  -1  -4   2     1031.11     1129.84     16.16 o
   0  -4   2      432.31      452.92      3.14 o
   1  -4   2      198.34      186.24      3.93 o
   2  -4   2       40.59       41.94      1.39 o
   3  -4   2      148.70      163.18      2.88 o
   4  -4   2       26.48       29.42      3.43 o
   5  -4   2        4.47        5.79      2.96 o
   6  -4   2       66.08       68.28      5.81 o
  -7  -3   2       18.11       28.66      5.63 o
  -6  -3   2       14.94       15.70      2.11 o
  -5  -3   2       59.24       58.30      2.18 o
  -4  -3   2       22.59       18.70      1.56 o
  -3  -3   2        4.37        5.22      0.73 o
  -2  -3   2      703.07      779.08      7.20 o
  -1  -3   2     2082.17     2138.79     21.36 o
   0  -3   2       54.43       52.65      0.87 o
   1  -3   2       49.40       56.09      1.17 o
   2  -3   2       52.25       55.93      1.65 o
   3  -3   2      182.55      193.02      4.93 o
   4  -3   2       20.55       20.60      3.26 o
   5  -3   2       48.09       58.57      4.92 o
   6  -3   2        2.18        2.15      3.45 o
  -7  -2   2        0.10        2.67      4.69 o
  -6  -2   2        2.03        2.71      3.59 o
  -5  -2   2      111.86      107.69      2.59 o
  -4  -2   2       42.12       44.76      1.85 o
  -3  -2   2       39.63       35.17      2.50 o
  -2  -2   2      110.45      109.24      1.63 o
  -1  -2   2      686.29      665.92      4.38 o
   0  -2   2      116.59      107.20      2.09 o
   1  -2   2       78.31       92.37      1.47 o
   2  -2   2      256.11      262.47      9.38 o
   3  -2   2        4.88        7.45      0.96 o
   4  -2   2       20.91       20.77      2.79 o
   5  -2   2      156.52      126.95      5.73 o
   6  -2   2       18.25       16.73      3.50 o
  -7  -1   2       54.77       69.92      7.38 o
  -6  -1   2       37.59       26.02      4.97 o
  -5  -1   2       29.23       23.08      1.15 o
  -4  -1   2       39.44       35.42      1.78 o
  -3  -1   2       42.71       46.56      2.28 o
  -2  -1   2       62.95       62.70      1.64 o
  -1  -1   2      233.74      230.27      3.73 o
   0  -1   2     1161.01     1042.70     17.32 o
   1  -1   2      557.40      533.80      9.83 o
   2  -1   2        3.17        3.69      0.71 o
   3  -1   2       11.45       15.56      2.47 o
   4  -1   2      274.07      265.03      8.16 o
   5  -1   2      632.96      588.38     12.29 o
   6  -1   2        4.90        2.97      2.80 o
  -7   0   2        0.10        0.24      4.60 o
  -6   0   2      130.75      135.02      7.98 o
  -5   0   2        1.91        1.20      1.66 o
  -4   0   2        9.78        9.46      0.71 o
  -3   0   2      188.45      211.93      5.00 o
  -2   0   2      258.93      262.08      2.23 o
  -1   0   2      108.29      102.12      1.81 o
   0   0   2      175.63      180.90      2.21 o
   1   0   2     1492.72     1072.31      6.96 o
   2   0   2        3.56        4.43      1.55 o
   3   0   2       85.29       80.95      4.10 o
   4   0   2      499.82      516.91      4.45 o
   5   0   2       14.46       14.40      1.12 o
   6   0   2        0.00        0.74      3.42 o
   7   0   2       40.66       41.45      5.59 o
  -6   1   2        0.26        3.62      3.79 o
  -5   1   2        1.70        1.31      3.26 o
  -4   1   2        0.12        0.17      0.49 o
  -3   1   2       30.17       29.35      1.09 o
  -2   1   2        5.42        6.77      0.58 o
  -1   1   2      494.15      479.89     12.74 o
   0   1   2      493.94      506.85      3.73 o
   1   1   2      193.63      133.17     24.89 o
   2   1   2      110.25      111.51      2.65 o
   3   1   2      552.32      568.10      9.53 o
   4   1   2        0.15        0.72      0.89 o
   5   1   2        4.12        4.87      1.10 o
   6   1   2       27.92       33.16      4.94 o
   7   1   2        3.58        2.28      3.84 o
  -6   2   2       30.99       36.70      5.22 o
  -5   2   2        0.41       -1.49      3.50 o
  -4   2   2       20.44       20.22      1.84 o
  -3   2   2       43.47       40.31      1.98 o
  -2   2   2      415.73      402.53      5.40 o
  -1   2   2      129.96      134.47      1.72 o
   0   2   2     5603.85     4934.84     13.62 o
   1   2   2      348.49      378.81      3.35 o
   2   2   2       21.60       24.82      1.24 o
   3   2   2      733.57      751.99     32.92 o
   4   2   2      507.92      608.94      9.13 o
   5   2   2       62.62       67.58      3.28 o
   6   2   2        6.13        3.57      3.92 o
   7   2   2        0.28       -0.62      4.10 o
  -6   3   2       36.90       43.23      5.27 o
  -5   3   2       24.67       23.39      4.21 o
  -4   3   2      104.75      116.66      6.10 o
  -3   3   2       18.53       13.91      1.53 o
  -2   3   2       80.14       80.49      2.73 o
  -1   3   2       55.50       55.84      1.84 o
   0   3   2      147.06      136.43      1.00 o
   1   3   2       11.62       13.58      1.30 o
   2   3   2      376.36      373.85      3.30 o
   3   3   2     1202.75     1308.32     10.95 o
   4   3   2       95.44      118.45      3.35 o
   5   3   2      112.37      111.32      5.95 o
   6   3   2       32.67       40.34      5.07 o
   7   3   2       21.91       17.91      4.88 o
  -6   4   2        7.92        6.42      3.62 o
  -5   4   2        0.07        2.83      2.73 o
  -4   4   2        0.05       -0.36      2.74 o
  -3   4   2        0.14        0.37      1.43 o
  -2   4   2       34.83       34.67      1.08 o
  -1   4   2      284.91      277.12      4.78 o
   0   4   2       24.67       22.33      0.59 o
   1   4   2       32.22       31.26      2.62 o
   2   4   2       66.01       63.81      2.63 o
   3   4   2       37.53       39.11      1.52 o
   4   4   2        0.26        1.82      1.13 o
   5   4   2        0.81       -0.80      1.57 o
   6   4   2       48.57       49.18      5.49 o
   7   4   2        1.43        1.25      4.49 o
  -6   5   2       17.53       15.74      3.39 o
  -5   5   2        4.62        2.33      2.15 o
  -4   5   2       61.91       50.40      3.50 o
  -3   5   2      109.65      101.38      4.82 o
  -2   5   2        6.43        8.95      0.79 o
  -1   5   2       97.91      116.37      3.29 o
   0   5   2        8.13        5.54      0.48 o
   1   5   2        2.01        2.68      0.54 o
   2   5   2      269.45      269.59      5.29 o
   3   5   2        3.20        2.22      1.06 o
   4   5   2       68.65       69.16      2.18 o
   5   5   2      147.61      134.53     12.26 o
   6   5   2        0.00        0.30      3.15 o
   7   5   2       31.82       41.50      5.72 o
  -5   6   2        3.75       -1.57      2.93 o
  -4   6   2      161.17      163.66      6.46 o
  -3   6   2      104.33      110.00      4.95 o
  -2   6   2        7.12        8.67      0.90 o
  -1   6   2       10.78       13.63      0.85 o
   0   6   2       87.03       82.19      3.27 o
   1   6   2       48.85       49.72      1.97 o
   2   6   2      131.73      142.26      5.00 o
   3   6   2       25.14       29.69      2.39 o
   4   6   2        0.60       -0.35      1.29 o
   5   6   2       37.87       35.02      2.47 o
   6   6   2        6.37        5.12      1.74 o
   7   6   2       35.23       34.58      2.91 o
  -5   7   2       18.22       19.23      3.22 o
  -4   7   2        0.58       -0.72      2.35 o
  -3   7   2       13.96       13.68      2.30 o
  -2   7   2       23.07       22.75      1.69 o
  -1   7   2       16.04       13.90      1.26 o
   0   7   2        8.42        6.97      0.87 o
   1   7   2        8.82       10.49      0.80 o
   2   7   2        1.09        1.39      0.69 o
   3   7   2       52.13       52.01      3.10 o
   4   7   2        6.23        6.83      1.53 o
   5   7   2        6.28        7.55      1.74 o
   6   7   2        1.65        1.99      1.75 o
   7   7   2       29.66       32.06      2.77 o
  -5   8   2       15.31       12.13      3.40 o
  -4   8   2       52.43       50.02      3.87 o
  -3   8   2       19.46       16.30      2.09 o
  -2   8   2      193.22      209.25      4.48 o
  -1   8   2       54.16       57.19      2.22 o
   0   8   2       30.05       28.82      2.32 o
   1   8   2       65.27       69.88      2.81 o
   2   8   2        2.48        2.05      0.94 o
   3   8   2        3.43        4.55      1.98 o
   4   8   2       25.27       23.49      2.61 o
   5   8   2        2.78        2.90      1.63 o
   6   8   2       34.95       38.44      6.97 o
   7   8   2        6.28        9.14      5.47 o
  -4   9   2        4.41        1.42      2.40 o
  -3   9   2       49.17       36.58      2.80 o
  -2   9   2       85.62       78.08      7.40 o
  -1   9   2        8.26        6.86      1.49 o
   0   9   2       90.70       96.46      4.56 o
   1   9   2      212.86      237.01      6.27 o
   2   9   2       21.71       23.19      2.36 o
   3   9   2       11.36       15.52      2.51 o
   4   9   2       26.41       29.30      2.86 o
   5   9   2        2.27        2.69      1.69 o
   6   9   2        0.40       -1.65      2.24 o
  -2  10   2       34.85       36.11      5.85 o
  -1  10   2        0.18        0.34      1.18 o
   0  10   2        1.45        1.78      2.63 o
   1  10   2        0.08       -0.89      2.85 o
   2  10   2        2.55        0.35      2.45 o
   3  10   2       29.95       33.09      3.39 o
   4  10   2        1.05        1.37      2.01 o
   5  10   2        2.92        2.93      2.29 o
  -1  11   2        0.61        2.32      3.61 o
   0  11   2       60.36       74.18      5.59 o
   1  11   2        5.69        3.61      3.07 o
   2  11   2        0.62        0.99      2.58 o
   3  11   2        1.49        2.13      2.39 o
   4  11   2        0.10       -0.13      2.65 o
   0  12   2       27.72       34.52      4.69 o
   1  12   2       33.90       39.47      4.51 o
   2  12   2       12.82       16.41      3.51 o
   3  12   2        5.18        8.69      3.11 o
   4  12   2        9.33        9.39      3.49 o
   0 -11   3        0.14        0.94      4.02 o
  -2 -10   3       35.24       51.30      4.92 o
  -1 -10   3        6.71        7.87      2.94 o
   0 -10   3        0.14       -3.01      3.13 o
   1 -10   3        0.03        0.63      3.18 o
   2 -10   3        4.37        9.68      2.55 o
  -4  -9   3       19.90       19.78      3.54 o
  -3  -9   3       24.12       27.97      3.91 o
  -2  -9   3        1.71        0.56      1.53 o
  -1  -9   3        0.00        0.10      1.68 o
   0  -9   3        0.51        0.90      2.50 o
   1  -9   3        4.95        2.09      2.47 o
   2  -9   3       13.97       15.69      2.76 o
   3  -9   3        0.28       -1.53      2.58 o
  -5  -8   3       34.22       35.21      4.27 o
  -4  -8   3       57.31       59.09      4.97 o
  -3  -8   3       11.42        6.76      1.39 o
  -2  -8   3      145.34      123.22      2.73 o
  -1  -8   3        1.05        0.83      1.48 o
   0  -8   3       15.55       16.51      2.92 o
   1  -8   3        1.23        1.14      1.33 o
   2  -8   3       10.43       12.71      1.71 o
   3  -8   3        5.43        5.50      2.35 o
   4  -8   3       11.02       15.47      2.80 o
  -6  -7   3        2.13        1.58      3.44 o
  -5  -7   3        0.03        0.71      2.51 o
  -4  -7   3       52.52       45.34      4.17 o
  -3  -7   3      138.99      112.16      3.81 o
  -2  -7   3       22.48       18.84      1.21 o
  -1  -7   3       23.24       19.52      1.29 o
   0  -7   3      119.87      122.55      5.56 o
   1  -7   3      151.47      142.66      6.23 o
   2  -7   3        7.52        7.66      1.44 o
   3  -7   3       18.37       17.09      2.58 o
   4  -7   3        3.82        5.53      2.46 o
  -7  -6   3        2.15       -2.26      4.28 o
  -6  -6   3        6.22        8.48      2.99 o
  -5  -6   3       34.68       32.81      3.82 o
  -4  -6   3        5.15        2.38      0.86 o
  -3  -6   3        0.63        1.29      0.88 o
  -2  -6   3      114.97      108.82      3.96 o
  -1  -6   3        9.30        8.49      0.95 o
   0  -6   3        5.03        4.30      0.94 o
   1  -6   3        3.86        1.96      0.94 o
   2  -6   3        4.17        3.60      0.94 o
   3  -6   3        0.44        1.46      1.21 o
   4  -6   3        1.75        0.83      1.95 o
   5  -6   3        0.67       -1.36      2.44 o
  -6  -5   3       28.15       27.99      3.65 o
  -5  -5   3        7.05        7.25      1.07 o
  -4  -5   3        1.69        0.82      1.32 o
  -3  -5   3      132.71      120.06      2.39 o
  -2  -5   3      180.54      174.22      2.94 o
  -1  -5   3       17.12       15.38      0.75 o
   0  -5   3       91.71       93.99      1.75 o
   1  -5   3       10.34       10.47      0.77 o
   2  -5   3        6.96        8.19      1.33 o
   3  -5   3       50.49       47.99      2.05 o
   4  -5   3       16.69       15.66      2.72 o
   5  -5   3        0.06       -1.81      2.67 o
  -6  -4   3        0.53        0.77      1.85 o
  -5  -4   3        1.83        1.06      0.99 o
  -4  -4   3     1029.75     1262.89    138.27 o
  -3  -4   3      146.88      142.43      2.30 o
  -2  -4   3       27.21       23.51      1.06 o
  -1  -4   3        6.37        5.23      0.51 o
   0  -4   3      467.57      481.53      7.43 o
   1  -4   3      133.09      134.31      3.31 o
   2  -4   3       17.17       18.32      1.42 o
   3  -4   3        4.87        1.04      1.03 o
   4  -4   3        6.52        4.38      0.73 o
   5  -4   3        2.46        3.01      2.61 o
   6  -4   3       16.75       20.18      4.10 o
  -6  -3   3       29.29       28.70      2.53 o
  -5  -3   3      244.44      228.99      6.89 o
  -4  -3   3      382.00      347.07     12.01 o
  -3  -3   3        4.65        4.71      0.69 o
  -2  -3   3        4.37        7.01      0.54 o
  -1  -3   3      185.34      199.56      4.10 o
   0  -3   3      162.66      170.72      2.16 o
   1  -3   3       24.53       21.04      0.91 o
   2  -3   3       37.36       36.45      1.33 o
   3  -3   3        0.78        0.12      0.87 o
   4  -3   3       16.27       12.65      0.90 o
   5  -3   3       35.20       31.20      3.90 o
   6  -3   3       36.61       45.55      5.02 o
  -6  -2   3       70.35       75.79      3.37 o
  -5  -2   3        0.02       -0.03      0.89 o
  -4  -2   3      242.53      235.23     14.29 o
  -3  -2   3        8.76       11.49      1.39 o
  -2  -2   3      144.05      126.62      2.77 o
  -1  -2   3      430.22      472.19      7.62 o
   0  -2   3      305.21      331.52      2.99 o
   1  -2   3       12.17       19.79      0.80 o
   2  -2   3     1556.49     1541.85    104.79 o
   3  -2   3      102.88      122.04      3.41 o
   4  -2   3        8.98        8.93      0.80 o
   5  -2   3        7.79        5.23      3.03 o
   6  -2   3        7.48        7.17      3.44 o
  -6  -1   3       18.28       16.14      1.86 o
  -5  -1   3      296.56      272.66      6.70 o
  -4  -1   3        1.58        1.38      0.70 o
  -3  -1   3       42.05       39.06      1.19 o
  -2  -1   3      108.58      104.07      4.52 o
  -1  -1   3       42.14       45.79      2.11 o
   0  -1   3      890.61      810.89      4.77 o
   1  -1   3     1305.85     1267.14      6.43 o
   2  -1   3      413.33      413.42     19.91 o
   3  -1   3        4.51        3.52      1.33 o
   4  -1   3      162.73      163.80     14.71 o
   5  -1   3      573.76      550.98      5.44 o
   6  -1   3       81.65       74.91      5.25 o
  -6   0   3       68.13       65.12      6.16 o
  -5   0   3       33.59       28.32      1.48 o
  -4   0   3        3.26        4.58      0.69 o
  -3   0   3        0.02        0.33      0.54 o
  -2   0   3      143.40      132.49      1.60 o
  -1   0   3      318.48      310.02      2.32 o
   0   0   3      468.70      490.62      4.34 o
   1   0   3       63.10       47.24      1.89 o
   2   0   3      185.11      183.98      4.77 o
   3   0   3        8.18        4.45      3.47 o
   4   0   3        3.92        4.22      0.94 o
   5   0   3       52.75       54.52      2.47 o
   6   0   3        0.06       -1.55      2.62 o
   7   0   3        1.52        1.46      2.62 o
  -6   1   3        8.36        8.58      3.95 o
  -5   1   3        8.59        8.74      1.72 o
  -4   1   3        0.14        0.25      0.66 o
  -3   1   3       50.63       64.51      1.51 o
  -2   1   3     1014.34     1001.68     18.10 o
  -1   1   3       64.25       64.07      4.54 o
   0   1   3        8.84        9.59      0.69 o
   1   1   3     4416.06     4279.77     32.80 o
   2   1   3       69.85       59.84     11.43 o
   3   1   3       17.98       21.91      1.81 o
   4   1   3       55.76       58.32      1.91 o
   5   1   3        3.14        2.85      1.10 o
   6   1   3        0.85       -1.00      3.15 o
   7   1   3       13.21       14.29      4.18 o
  -6   2   3        0.28       -1.45      3.74 o
  -5   2   3       25.55       28.47      4.19 o
  -4   2   3       44.64       38.92      1.19 o
  -3   2   3      113.93      129.67      2.52 o
  -2   2   3       42.53       42.55      1.20 o
  -1   2   3     1526.84     1467.35     27.39 o
   0   2   3     7530.61     7900.63     79.10 o
   1   2   3     6789.46     6502.51     17.63 o
   2   2   3      651.67      699.73      5.65 o
   3   2   3       16.06       16.23      1.17 o
   4   2   3        9.16        6.47      1.27 o
   5   2   3        5.86        6.63      1.38 o
   6   2   3       52.98       61.40      5.46 o
   7   2   3        0.05       -2.51      3.87 o
  -6   3   3       13.27       11.32      4.43 o
  -5   3   3       20.28       27.52      4.45 o
  -4   3   3        2.28        0.91      3.19 o
  -3   3   3       41.12       41.56      1.36 o
  -2   3   3      596.55      582.64      7.29 o
  -1   3   3      439.29      437.75      8.92 o
   0   3   3     1558.15     1537.12      9.48 o
   1   3   3      341.11      280.03     49.15 o
   2   3   3       89.95       95.87      3.10 o
   3   3   3      293.86      332.18      4.75 o
   4   3   3      168.72      173.92     11.58 o
   5   3   3       14.45       11.56      1.80 o
   6   3   3       39.45       34.41      4.82 o
   7   3   3        0.33        0.92      3.97 o
  -6   4   3       16.95       15.38      4.38 o
  -5   4   3        6.54        6.08      3.23 o
  -4   4   3      112.89      115.53      6.11 o
  -3   4   3       42.75       40.52      0.75 o
  -2   4   3      570.87      569.74      5.82 o
  -1   4   3      208.57      188.61      2.75 o
   0   4   3      897.81      819.90      9.18 o
   1   4   3       68.89       78.24      2.72 o
   2   4   3      498.51      557.69      5.05 o
   3   4   3       52.81       54.07      2.23 o
   4   4   3        0.40        0.85      1.11 o
   5   4   3       29.84       26.19      3.18 o
   6   4   3      111.99      119.37      7.07 o
   7   4   3       27.39       19.43      5.14 o
  -6   5   3       15.05        7.83      3.28 o
  -5   5   3        7.09        3.85      2.96 o
  -4   5   3      159.74      150.06      6.40 o
  -3   5   3       18.67       20.33      1.00 o
  -2   5   3        0.10        0.23      0.58 o
  -1   5   3      848.44      816.30     10.77 o
   0   5   3      119.14      126.79      1.96 o
   1   5   3       47.24       47.35      1.35 o
   2   5   3      414.77      467.91     42.53 o
   3   5   3       92.40      108.56      2.41 o
   4   5   3       54.68       52.78      1.99 o
   5   5   3      120.54      124.39      6.25 o
   6   5   3       43.57       46.87      5.12 o
   7   5   3        0.34       -2.76      4.15 o
  -6   6   3        9.75       10.83      4.23 o
  -5   6   3        2.68        5.03      2.48 o
  -4   6   3       47.07       38.99      3.43 o
  -3   6   3       45.49       44.57      2.88 o
  -2   6   3      119.10      131.01      2.60 o
  -1   6   3      237.98      248.77      8.80 o
   0   6   3       81.36       82.71      3.73 o
   1   6   3        0.20        0.12      0.43 o
   2   6   3       41.84       43.69      1.58 o
   3   6   3       28.94       30.61      5.18 o
   4   6   3      133.53      140.94      3.73 o
   5   6   3       13.35       14.21      1.95 o
   6   6   3        1.74        2.09      2.66 o
   7   6   3       19.55       21.34      2.52 o
  -5   7   3        0.40        1.93      3.19 o
  -4   7   3        3.51        3.52      2.45 o
  -3   7   3       28.41       25.89      2.77 o
  -2   7   3        9.21        9.85      1.18 o
  -1   7   3        2.58        2.54      0.97 o
   0   7   3        1.52        1.03      0.91 o
   1   7   3        0.02       -0.06      0.58 o
   2   7   3      380.47      388.68      3.45 o
   3   7   3        0.32       -0.84      1.78 o
   4   7   3        2.88        2.50      1.57 o
   5   7   3      212.02      220.55      5.16 o
   6   7   3       15.40       15.56      3.25 o
   7   7   3        6.73        9.49      2.72 o
  -5   8   3       33.49       40.37      4.33 o
  -4   8   3       39.91       40.44      3.60 o
  -3   8   3        0.87        0.21      1.69 o
  -2   8   3        2.81        1.91      0.92 o
  -1   8   3        0.18        0.17      1.12 o
   0   8   3       14.98       16.63      1.60 o
   1   8   3       12.41       11.31      1.94 o
   2   8   3        6.25        5.63      0.96 o
   3   8   3      281.10      271.81      6.90 o
   4   8   3       70.65       66.21      2.85 o
   5   8   3      323.37      342.33      6.37 o
   6   8   3      193.25      223.79      7.79 o
   7   8   3       21.90       20.59      2.82 o
  -4   9   3        0.09        0.85      2.37 o
  -3   9   3        3.53        3.69      1.67 o
  -2   9   3        4.97        3.24      1.25 o
  -1   9   3       29.12       30.00      1.67 o
   0   9   3        1.22        0.62      1.49 o
   1   9   3       28.90       27.25      1.73 o
   2   9   3      148.67      157.49      3.26 o
   3   9   3        2.75        1.71      2.14 o
   4   9   3       34.79       31.65      2.31 o
   5   9   3       34.01       31.45      2.37 o
   6   9   3        0.51        2.30      2.21 o
  -2  10   3        6.38        4.04      3.73 o
  -1  10   3        2.14        3.55      1.13 o
   0  10   3       40.91       40.52      4.12 o
   1  10   3       45.11       43.88      4.13 o
   2  10   3       92.67       96.14      5.04 o
   3  10   3       49.22       49.68      3.98 o
   4  10   3       38.33       36.51      3.42 o
   5  10   3       10.75        9.96      2.59 o
   6  10   3       24.02       24.64      3.04 o
  -1  11   3        9.98        8.58      3.75 o
   0  11   3        0.50        2.44      2.91 o
   1  11   3        1.04       -1.97      3.27 o
   2  11   3        5.95        4.42      2.84 o
   3  11   3       53.20       51.17      4.26 o
   4  11   3       27.49       30.52      3.56 o
   5  11   3        2.11       -1.94      2.85 o
   0  12   3        0.36        2.89      3.45 o
   1  12   3        5.03        4.02      3.18 o
   2  12   3        4.08        3.73      3.13 o
   3  12   3        3.10        1.12      3.04 o
   4  12   3       11.28       11.04      3.38 o
  -1 -10   4       41.50       54.18      5.08 o
   0 -10   4       24.88       28.74      3.95 o
   1 -10   4        0.43       -3.70      3.70 o
  -3  -9   4       16.57       13.70      3.18 o
  -2  -9   4        1.39       -1.11      2.96 o
  -1  -9   4        0.00       -1.94      2.55 o
   0  -9   4        8.28        6.38      2.80 o
   1  -9   4        2.88        1.44      2.88 o
   2  -9   4       21.31       20.73      3.00 o
  -5  -8   4      166.77      206.67      9.00 o
  -4  -8   4       30.87       35.32      4.17 o
  -3  -8   4        3.23       -0.82      2.58 o
  -2  -8   4        0.24        0.12      1.43 o
  -1  -8   4       31.55       27.42      3.53 o
   0  -8   4       58.87       72.03      5.03 o
   1  -8   4        0.82        0.84      1.43 o
   2  -8   4       37.89       33.33      3.04 o
   3  -8   4       30.39       31.79      3.32 o
  -6  -7   4      120.13      128.61      7.30 o
  -5  -7   4       40.02       47.58      4.57 o
  -4  -7   4       17.26       14.70      3.18 o
  -3  -7   4        0.21       -0.03      0.99 o
  -2  -7   4       33.10       23.45      1.70 o
  -1  -7   4        3.15        1.28      1.11 o
   0  -7   4        0.03        0.33      2.01 o
   1  -7   4       13.29       12.43      2.53 o
   2  -7   4       14.79       15.70      1.78 o
   3  -7   4        6.20        4.66      2.27 o
   4  -7   4       48.60       54.58      4.13 o
  -6  -6   4        3.18        2.87      3.16 o
  -5  -6   4       86.64       95.88      5.73 o
  -4  -6   4        6.22        7.01      2.47 o
  -3  -6   4       10.22        7.22      1.02 o
  -2  -6   4       11.87        9.92      0.92 o
  -1  -6   4        1.40        1.63      0.91 o
   0  -6   4       22.01       20.19      1.61 o
   1  -6   4        0.76        2.46      2.22 o
   2  -6   4      179.75      180.33      5.30 o
   3  -6   4       15.65       16.00      1.68 o
   4  -6   4        0.80        0.59      2.35 o
  -6  -5   4        0.11        0.95      2.78 o
  -5  -5   4        3.77        2.97      2.47 o
  -4  -5   4        0.28        0.52      0.52 o
  -3  -5   4        0.00        0.04      0.57 o
  -2  -5   4        9.41        7.35      0.71 o
  -1  -5   4      197.05      211.25      2.87 o
   0  -5   4      107.21      102.90      1.92 o
   1  -5   4       35.28       37.19      1.34 o
   2  -5   4       20.71       21.53      3.63 o
   3  -5   4      105.48      101.08      2.97 o
   4  -5   4       57.43       50.33      3.69 o
   5  -5   4        0.09        2.26      2.51 o
  -6  -4   4       70.48       78.72      4.96 o
  -5  -4   4       73.31       74.74      4.69 o
  -4  -4   4       30.30       27.03      1.08 o
  -3  -4   4       97.87       74.61     19.01 o
  -2  -4   4      372.66      395.60     22.05 o
  -1  -4   4       22.68       23.31      0.88 o
   0  -4   4      336.92      337.55      4.96 o
   1  -4   4       18.96       21.46      0.92 o
   2  -4   4       34.48       33.10      1.54 o
   3  -4   4       96.46       89.03      6.41 o
   4  -4   4      117.13      120.42     10.06 o
   5  -4   4        3.81        5.03      2.72 o
  -6  -3   4       29.72       35.52      5.03 o
  -5  -3   4       69.53       62.96      4.14 o
  -4  -3   4       15.20       11.45      0.81 o
  -3  -3   4        2.84        2.00      0.67 o
  -2  -3   4      208.55      220.08      4.02 o
  -1  -3   4      780.45      840.25      6.91 o
   0  -3   4        9.61       10.78      0.76 o
   1  -3   4        5.15        5.58      0.70 o
   2  -3   4       13.16       12.18      0.90 o
   3  -3   4        5.65        4.73      1.12 o
   4  -3   4        6.00        6.56      1.16 o
   5  -3   4        0.56       -0.26      2.73 o
   6  -3   4       14.01        8.62      3.56 o
  -6  -2   4       23.37       24.14      2.28 o
  -5  -2   4       36.09       38.07      3.18 o
  -4  -2   4        5.91        6.89      0.83 o
  -3  -2   4       57.60       52.99      3.37 o
  -2  -2   4      208.75      234.20      7.54 o
  -1  -2   4     1861.75     1878.19     36.89 o
   0  -2   4      343.68      346.43      2.95 o
   1  -2   4        6.82        6.26      0.96 o
   2  -2   4       68.63       75.00      3.38 o
   3  -2   4       36.92       37.52      1.84 o
   4  -2   4       26.99       27.35      1.44 o
   5  -2   4        0.72        0.46      2.80 o
   6  -2   4       21.60       21.67      4.09 o
  -6  -1   4       46.26       44.05      2.61 o
  -5  -1   4      139.76      146.31      2.49 o
  -4  -1   4       21.02       21.01      1.39 o
  -3  -1   4      148.94      139.84      3.04 o
  -2  -1   4      448.22      451.17     22.77 o
  -1  -1   4     1267.78     1259.23     10.56 o
   0  -1   4       96.41      106.23      2.18 o
   1  -1   4      202.36      193.64      8.48 o
   2  -1   4      355.54      343.80     39.53 o
   3  -1   4       27.07       32.83      1.58 o
   4  -1   4       10.20        9.30      1.84 o
   5  -1   4       36.59       34.45      1.50 o
   6  -1   4        1.24        2.17      3.34 o
  -6   0   4       59.31       58.15      5.87 o
  -5   0   4        2.41        3.08      1.03 o
  -4   0   4        0.52        0.96      0.81 o
  -3   0   4        2.48        1.44      0.73 o
  -2   0   4        3.19        4.80      0.59 o
  -1   0   4      672.52      647.39      4.22 o
   0   0   4       41.76       41.33      3.54 o
   1   0   4      548.87      545.65     10.19 o
   2   0   4        8.21        7.35      1.10 o
   3   0   4       60.31       63.85      2.56 o
   4   0   4       55.02       50.39      3.63 o
   5   0   4        7.72        9.19      1.30 o
   6   0   4       77.68       74.61      5.33 o
   7   0   4        3.17        3.00      3.56 o
  -6   1   4        4.88        3.29      4.29 o
  -5   1   4        4.47        5.25      1.12 o
  -4   1   4        1.36        0.33      0.76 o
  -3   1   4      289.58      304.48      3.48 o
  -2   1   4      115.25      139.64      2.15 o
  -1   1   4      114.80      120.28      5.43 o
   0   1   4      193.05      196.39      3.58 o
   1   1   4       53.59       53.66      1.31 o
   2   1   4       80.87       82.93      2.21 o
   3   1   4      783.16      728.23     40.62 o
   4   1   4       44.75       35.97      3.38 o
   5   1   4        0.66       -0.49      1.11 o
   6   1   4        0.89        1.59      2.80 o
   7   1   4       13.70       14.50      3.14 o
  -6   2   4        0.48        2.01      3.93 o
  -5   2   4        5.98        5.47      0.64 o
  -4   2   4        2.77        2.06      0.68 o
  -3   2   4       28.34       35.90      1.22 o
  -2   2   4      804.34      839.51     12.03 o
  -1   2   4     1492.10     1499.88     40.14 o
   0   2   4      528.36      517.43      5.36 o
   1   2   4     3563.26     3546.23     11.55 o
   2   2   4      242.41      230.25      4.98 o
   3   2   4      420.23      393.73     21.53 o
   4   2   4        4.98        4.63      0.99 o
   5   2   4        3.39        2.87      1.29 o
   6   2   4        3.41        5.25      3.06 o
   7   2   4        0.02        0.93      3.26 o
  -6   3   4        1.60        3.66      4.04 o
  -5   3   4        1.52        1.17      3.15 o
  -4   3   4        0.01        0.31      0.43 o
  -3   3   4        7.23        9.43      0.81 o
  -2   3   4      117.49      118.77      3.35 o
  -1   3   4      477.40      512.64      4.56 o
   0   3   4       41.59       47.73      1.47 o
   1   3   4       28.58       31.21      0.75 o
   2   3   4      231.53      209.96     18.72 o
   3   3   4      534.23      567.11     19.03 o
   4   3   4       24.16       24.35      1.84 o
   5   3   4       29.51       28.79      2.14 o
   6   3   4        5.77        3.59      3.46 o
   7   3   4        2.02        8.13      4.16 o
  -6   4   4       38.47       55.03      6.35 o
  -5   4   4        0.00       -1.41      3.50 o
  -4   4   4       14.74        8.73      3.31 o
  -3   4   4      198.74      190.35      2.43 o
  -2   4   4      658.80      626.02     20.00 o
  -1   4   4       36.34       36.27      1.45 o
   0   4   4       41.23       37.27      2.07 o
   1   4   4        1.32        1.40      1.04 o
   2   4   4      684.39      753.39      7.27 o
   3   4   4      219.19      226.21      6.87 o
   4   4   4       44.39       49.07      2.38 o
   5   4   4        0.61       -0.38      1.47 o
   6   4   4        1.72        5.81      3.26 o
   7   4   4       80.44       84.98      6.70 o
  -6   5   4        0.76        1.27      4.09 o
  -5   5   4        0.00       -0.25      3.04 o
  -4   5   4      381.28      408.99     10.55 o
  -3   5   4     1069.69     1142.51     14.89 o
  -2   5   4        5.03        5.79      0.85 o
  -1   5   4      382.02      403.32      7.96 o
   0   5   4       37.70       36.65      2.13 o
   1   5   4      296.55      329.65      5.82 o
   2   5   4        7.94       12.56      1.18 o
   3   5   4      103.55      127.72      4.71 o
   4   5   4       37.94       38.69      2.22 o
   5   5   4       74.68       72.50      4.98 o
   6   5   4       49.94       47.58      5.07 o
   7   5   4       41.77       41.97      5.48 o
  -6   6   4        5.94        4.06      3.65 o
  -5   6   4        2.49        1.34      2.23 o
  -4   6   4       43.38       34.88      3.32 o
  -3   6   4        0.93        0.38      0.77 o
  -2   6   4      128.74      139.26      7.01 o
  -1   6   4       36.99       34.88      1.22 o
   0   6   4        8.77        8.95      1.62 o
   1   6   4        0.38        0.24      0.71 o
   2   6   4        4.86        4.66      0.84 o
   3   6   4       32.38       36.15      2.02 o
   4   6   4        9.09        9.79      1.70 o
   5   6   4      102.05       92.16      7.30 o
   6   6   4        5.18        3.89      1.90 o
   7   6   4       16.60       15.54      2.43 o
  -5   7   4       14.46       10.12      3.44 o
  -4   7   4       91.07       96.22      5.17 o
  -3   7   4       21.91       19.14      2.08 o
  -2   7   4        5.92        5.48      1.28 o
  -1   7   4        2.90        2.99      0.63 o
   0   7   4        3.78        3.17      0.68 o
   1   7   4       17.20       18.54      1.61 o
   2   7   4        7.25        6.26      0.73 o
   3   7   4      144.59      168.91      7.32 o
   4   7   4       16.51       17.15      1.97 o
   5   7   4        3.38        3.41      1.71 o
   6   7   4      175.13      170.08      9.40 o
   7   7   4        7.50        6.61      2.29 o
  -5   8   4       11.30       12.22      3.42 o
  -4   8   4        0.14        1.53      2.26 o
  -3   8   4       39.36       40.80      3.24 o
  -2   8   4       26.82       26.33      1.55 o
  -1   8   4        0.07       -0.26      0.64 o
   0   8   4        0.04       -0.35      0.93 o
   1   8   4       12.17       11.58      2.65 o
   2   8   4      177.83      182.50      3.22 o
   3   8   4      135.36      126.90      4.04 o
   4   8   4        6.83        6.64      1.91 o
   5   8   4      282.95      333.88     18.43 o
   6   8   4       22.53       21.94      2.44 o
   7   8   4       16.93       18.16      2.67 o
  -3   9   4        2.04        3.20      1.45 o
  -2   9   4        2.96        3.87      1.23 o
  -1   9   4        3.08        6.44      2.90 o
   0   9   4       12.10       13.28      2.89 o
   1   9   4       70.49       62.24      8.09 o
   2   9   4       64.79       68.45      1.84 o
   3   9   4       21.53       18.68      1.73 o
   4   9   4        0.46       -0.16      1.53 o
   5   9   4        0.04        0.07      1.70 o
   6   9   4       14.58       14.49      3.00 o
   7   9   4       19.82       22.97      3.68 o
  -2  10   4       54.41       60.80      5.68 o
  -1  10   4        0.19       -2.91      2.91 o
   0  10   4       21.91       21.91      3.66 o
   1  10   4       61.63       60.87      4.50 o
   2  10   4      339.27      366.54      9.30 o
   3  10   4       14.38       16.97      2.95 o
   4  10   4        0.35        1.17      2.30 o
   5  10   4        0.16        1.18      2.32 o
   6  10   4       63.68       60.60      4.29 o
  -1  11   4       13.46       11.97      3.84 o
   0  11   4       86.28       86.40      5.85 o
   1  11   4      626.67      693.37     13.83 o
   2  11   4      115.72      118.44      6.14 o
   3  11   4       10.84       12.15      2.96 o
   4  11   4       11.20       13.35      2.86 o
   5  11   4        1.38        0.94      2.92 o
   0  12   4       22.87       21.96      4.09 o
   1  12   4        0.45       -0.51      3.22 o
   2  12   4       13.12       14.54      3.56 o
   3  12   4        3.72        3.06      2.98 o
   4  12   4        4.91        3.75      3.10 o
   5  12   4        6.62        9.60      3.65 o
   0 -10   5        0.38       -2.28      4.16 o
  -2  -9   5       15.52       11.72      3.24 o
  -1  -9   5       12.78        7.32      3.26 o
   0  -9   5        0.50       -2.81      2.81 o
   1  -9   5        4.53        2.61      3.16 o
   2  -9   5        1.27        2.81      2.66 o
  -4  -8   5        0.79        2.28      3.09 o
  -3  -8   5       54.36       62.00      5.23 o
  -2  -8   5        3.19        4.72      2.91 o
  -1  -8   5        0.32        0.29      2.55 o
   0  -8   5        1.91        3.39      2.46 o
   1  -8   5        3.83        3.55      2.75 o
   2  -8   5       91.89      103.88      7.98 o
   3  -8   5       13.56       12.95      2.79 o
  -5  -7   5       38.12       46.32      4.73 o
  -4  -7   5        0.20        1.37      2.74 o
  -3  -7   5        2.76        1.38      2.59 o
  -2  -7   5        0.05        1.76      2.37 o
  -1  -7   5       15.60       15.34      1.57 o
   0  -7   5        0.07       -1.60      1.96 o
   1  -7   5      165.98      163.41      6.34 o
   2  -7   5       44.82       49.70      4.89 o
   3  -7   5       17.75       15.87      2.82 o
  -6  -6   5        3.44       -3.23      3.87 o
  -5  -6   5        4.88        6.82      2.92 o
  -4  -6   5        1.97        2.07      2.35 o
  -3  -6   5       66.72       61.64      4.65 o
  -2  -6   5       35.21       29.61      1.49 o
  -1  -6   5        3.72        6.16      1.07 o
   0  -6   5       33.39       33.94      1.83 o
   1  -6   5      126.01      120.66      3.60 o
   2  -6   5      202.66      207.49     16.46 o
   3  -6   5       10.92        9.87      2.67 o
   4  -6   5        3.80        3.56      2.48 o
  -6  -5   5        1.17        2.33      3.20 o
  -5  -5   5       13.99       14.46      2.93 o
  -4  -5   5       32.19       28.97      3.50 o
  -3  -5   5        0.02        0.17      2.01 o
  -2  -5   5        1.44        3.04      1.98 o
  -1  -5   5       12.08       13.11      1.56 o
   0  -5   5      658.48      676.45     12.49 o
   1  -5   5     1975.49     1954.44     68.49 o
   2  -5   5        6.35        6.18      1.49 o
   3  -5   5       13.57       15.39      1.71 o
   4  -5   5       19.48       19.87      2.88 o
   5  -5   5        0.44        0.79      2.71 o
  -6  -4   5        4.35        3.53      2.87 o
  -5  -4   5       14.41       10.87      2.95 o
  -4  -4   5       16.25       12.54      2.72 o
  -3  -4   5        1.31        0.15      2.00 o
  -2  -4   5        6.36        7.68      2.07 o
  -1  -4   5        1.97        1.99      0.68 o
   0  -4   5      450.17      441.97      6.44 o
   1  -4   5        3.88        5.35      0.80 o
   2  -4   5       45.45       45.24      5.08 o
   3  -4   5       58.20       56.57      5.27 o
   4  -4   5       26.83       25.60      3.33 o
   5  -4   5       23.11       19.19      3.23 o
  -6  -3   5        6.53        1.61      2.17 o
  -5  -3   5       51.64       60.73      4.22 o
  -4  -3   5        2.62        1.46      2.30 o
  -3  -3   5       20.47       23.26      2.80 o
  -2  -3   5        1.22        0.56      1.04 o
  -1  -3   5        1.18        1.16      0.41 o
   0  -3   5      350.66      372.45      6.02 o
   1  -3   5      173.59      170.59      4.81 o
   2  -3   5        7.36        7.26      1.28 o
   3  -3   5       63.00       64.12      5.10 o
   4  -3   5        3.16        2.86      1.13 o
   5  -3   5        6.03        4.99      2.76 o
  -6  -2   5      154.72      158.46      5.01 o
  -5  -2   5       61.97       63.98      4.00 o
  -4  -2   5      521.37      491.12     29.52 o
  -3  -2   5      445.24      441.94     20.56 o
  -2  -2   5        9.45        9.74      1.25 o
  -1  -2   5      207.19      226.15      3.60 o
   0  -2   5      386.80      376.67      7.99 o
   1  -2   5      315.15      303.63      6.91 o
   2  -2   5       19.05       16.05      1.36 o
   3  -2   5        0.86        1.88      1.02 o
   4  -2   5       21.56       23.83      1.83 o
   5  -2   5       63.69       62.75      4.71 o
   6  -2   5       48.87       51.37      5.01 o
  -6  -1   5       35.17       35.41      5.00 o
  -5  -1   5      105.74      111.80      4.70 o
  -4  -1   5      101.16       95.41      3.00 o
  -3  -1   5        0.98        1.31      0.41 o
  -2  -1   5       18.61       22.92      1.45 o
  -1  -1   5      668.03      646.38      8.31 o
   0  -1   5      141.08      153.41      2.69 o
   1  -1   5        0.79        1.06      0.80 o
   2  -1   5        6.41        7.60      1.08 o
   3  -1   5       34.17       35.23      1.51 o
   4  -1   5        2.02        2.24      1.04 o
   5  -1   5      243.58      262.63     10.78 o
   6  -1   5       71.40       71.80      5.51 o
  -6   0   5      168.29      195.52      9.71 o
  -5   0   5       10.78        7.39      2.27 o
  -4   0   5       97.26       89.79      2.83 o
  -3   0   5       60.64       59.88      2.03 o
  -2   0   5        1.13        1.48      0.43 o
  -1   0   5        0.37        0.77      0.39 o
   0   0   5        7.09        5.55      2.12 o
   1   0   5       93.25      100.83      2.04 o
   2   0   5       86.26       84.05      6.13 o
   3   0   5       10.84        5.40      1.33 o
   4   0   5      202.43      204.46      6.47 o
   5   0   5       37.73       39.07      4.14 o
   6   0   5      234.02      239.27      9.12 o
  -6   1   5       20.43       16.64      4.83 o
  -5   1   5      198.15      181.73     13.35 o
  -4   1   5        2.08        0.88      0.79 o
  -3   1   5       14.34       14.97      2.08 o
  -2   1   5      166.19      174.01      2.13 o
  -1   1   5        3.73        5.41      0.54 o
   0   1   5       30.89       32.91      1.77 o
   1   1   5      104.48      109.21      1.92 o
   2   1   5        0.03        0.40      0.86 o
   3   1   5      203.50      201.17      7.15 o
   4   1   5       89.22       88.87      4.67 o
   5   1   5     1603.80     1613.40     11.52 o
   6   1   5      146.92      136.57      6.72 o
   7   1   5        1.81       -2.74      3.61 o
  -6   2   5       65.84       65.20      6.60 o
  -5   2   5       35.74       33.92      1.79 o
  -4   2   5       52.15       54.18      2.06 o
  -3   2   5       13.51       15.52      1.16 o
  -2   2   5       26.62       32.37      1.41 o
  -1   2   5        3.14        3.00      0.66 o
   0   2   5      137.93      134.87      3.68 o
   1   2   5       16.03       18.13      0.93 o
   2   2   5       13.07       14.69      1.39 o
   3   2   5        0.00       -0.67      1.22 o
   4   2   5      338.45      301.03     30.77 o
   5   2   5        8.07        9.54      1.48 o
   6   2   5        0.02        1.18      2.34 o
   7   2   5       16.24       16.90      3.39 o
  -6   3   5        1.66       -0.46      4.22 o
  -5   3   5        6.32        8.76      3.76 o
  -4   3   5       16.72       16.83      1.29 o
  -3   3   5        5.89        5.80      0.80 o
  -2   3   5      294.18      271.80      4.84 o
  -1   3   5       54.70       62.51      2.29 o
   0   3   5        9.39        9.64      0.59 o
   1   3   5      200.14      205.44      9.24 o
   2   3   5        0.70        0.07      0.81 o
   3   3   5       33.02       26.49      1.92 o
   4   3   5      164.89      149.83      5.34 o
   5   3   5       92.73       90.29      3.17 o
   6   3   5        7.34        5.71      2.74 o
   7   3   5       26.31       20.33      3.58 o
  -6   4   5       14.18       21.79      4.81 o
  -5   4   5        0.60       -0.03      3.23 o
  -4   4   5       36.91       38.10      3.09 o
  -3   4   5       64.22       69.77      1.59 o
  -2   4   5      314.35      315.49     14.78 o
  -1   4   5     1072.96     1004.62     27.93 o
   0   4   5       78.60       87.20      3.01 o
   1   4   5      946.00      829.82     43.28 o
   2   4   5       75.46       84.81      1.75 o
   3   4   5      131.82      116.74      7.77 o
   4   4   5      419.41      460.97      6.36 o
   5   4   5        0.01        0.23      2.42 o
   6   4   5        3.43        5.15      3.12 o
   7   4   5        0.80        2.73      3.38 o
  -6   5   5       40.55       47.06      5.51 o
  -5   5   5        7.59        8.40      3.43 o
  -4   5   5       20.34       20.90      3.73 o
  -3   5   5       18.10       17.50      1.26 o
  -2   5   5       71.59       66.54      2.58 o
  -1   5   5        7.56        7.53      0.90 o
   0   5   5        3.53        1.70      0.99 o
   1   5   5       24.63       22.20      1.99 o
   2   5   5      193.05      190.47    105.33 o
   3   5   5       22.46       23.17      1.39 o
   4   5   5       51.13       55.70      4.75 o
   5   5   5       23.42       26.10      3.48 o
   6   5   5        2.25        0.67      3.02 o
   7   5   5        2.16        0.65      3.65 o
  -5   6   5        3.79        1.77      3.15 o
  -4   6   5       17.61       15.38      3.21 o
  -3   6   5       21.55       22.34      1.31 o
  -2   6   5      515.89      548.54      9.89 o
  -1   6   5        2.47        1.26      0.81 o
   0   6   5       66.01       70.77      1.95 o
   1   6   5       28.67       31.55      1.73 o
   2   6   5       26.78       20.20      3.25 o
   3   6   5        0.61        0.62      1.14 o
   4   6   5        4.26        5.86      1.59 o
   5   6   5        3.35        1.86      1.52 o
   6   6   5        1.81       -1.56      2.57 o
   7   6   5        0.35       -1.59      2.24 o
  -5   7   5        1.19        3.50      3.09 o
  -4   7   5        1.38        2.12      2.12 o
  -3   7   5      100.03       83.81     11.85 o
  -2   7   5        4.06        3.93      2.31 o
  -1   7   5       47.36       54.39      2.57 o
   0   7   5        2.43        2.16      1.20 o
   1   7   5        3.61        6.67      1.35 o
   2   7   5      172.80      169.58      5.29 o
   3   7   5      144.64      128.69      3.11 o
   4   7   5       55.07       47.12      2.47 o
   5   7   5       13.04       12.53      2.08 o
   6   7   5        3.49        2.00      1.97 o
   7   7   5       29.46       32.48      3.01 o
  -5   8   5        2.63        5.46      3.61 o
  -4   8   5        8.20        4.67      2.52 o
  -3   8   5        0.43        0.39      1.58 o
  -2   8   5        0.34       -0.07      0.90 o
  -1   8   5        0.10       -0.08      0.60 o
   0   8   5       81.06       90.06      4.55 o
   1   8   5        4.00        4.70      2.18 o
   2   8   5       41.19       41.57      3.29 o
   3   8   5       38.86       43.20      2.00 o
   4   8   5        0.53        1.26      1.47 o
   5   8   5        7.79        7.31      2.01 o
   6   8   5       14.05       13.97      2.37 o
   7   8   5        9.40        9.55      3.14 o
  -3   9   5        1.60        0.94      1.53 o
  -2   9   5        3.01        4.42      1.15 o
  -1   9   5       27.39       27.97      1.86 o
   0   9   5        0.03        0.11      2.16 o
   1   9   5        0.19        1.88      2.37 o
   2   9   5      103.46       97.54      4.81 o
   3   9   5        4.36        3.06      1.19 o
   4   9   5        1.05        0.91      1.46 o
   5   9   5        1.43        2.72      2.67 o
   6   9   5        0.00        4.39      2.90 o
  -2  10   5       42.26       45.28      4.90 o
  -1  10   5       28.75       31.30      3.99 o
   0  10   5        0.19       -0.14      2.67 o
   1  10   5       61.45       68.22      4.75 o
   2  10   5        0.40       -0.97      2.51 o
   3  10   5       58.00       57.82      4.21 o
   4  10   5        9.58        9.13      2.72 o
   5  10   5       23.70       19.51      3.02 o
   6  10   5        3.27        3.06      3.08 o
  -1  11   5       12.11       13.28      3.87 o
   0  11   5        6.16        7.64      3.25 o
   1  11   5        1.65        0.80      2.92 o
   2  11   5        0.90       -1.24      3.11 o
   3  11   5        2.84       -0.25      2.73 o
   4  11   5        9.84       12.56      3.03 o
   5  11   5        3.37        2.26      2.92 o
   1  12   5        1.08        2.20      3.72 o
   2  12   5      104.30       91.98      5.98 o
   3  12   5        0.00        0.40      3.16 o
   4  12   5       11.35       13.67      3.17 o
  -1  -9   6       23.63       32.89      4.43 o
   0  -9   6        5.02        3.73      3.34 o
   1  -9   6        3.06       -3.83      3.83 o
  -3  -8   6        2.63       -0.58      3.30 o
  -2  -8   6        7.97        9.72      3.19 o
  -1  -8   6       55.86       75.45      5.59 o
   0  -8   6       35.57       41.86      4.13 o
   1  -8   6        1.09        1.13      2.85 o
   2  -8   6        3.00        4.00      2.10 o
  -4  -7   6        0.67        2.25      3.24 o
  -3  -7   6        0.18        2.42      2.70 o
  -2  -7   6        1.44       -0.64      2.58 o
  -1  -7   6        4.30        5.70      2.51 o
   0  -7   6       14.54       14.78      2.99 o
   1  -7   6        4.27        1.66      2.35 o
   2  -7   6       11.98        9.39      1.82 o
   3  -7   6        1.26        0.00      2.36 o
  -5  -6   6       10.63       11.76      3.35 o
  -4  -6   6        1.39        1.90      2.58 o
  -3  -6   6        0.01       -1.67      2.23 o
  -2  -6   6       73.15       60.06      4.64 o
  -1  -6   6        0.01        0.38      0.95 o
   0  -6   6        0.10        0.51      1.25 o
   1  -6   6        2.29        0.29      1.48 o
   2  -6   6       49.13       48.93      2.67 o
   3  -6   6      125.55      139.42     24.41 o
   4  -6   6        2.03        1.53      2.46 o
  -6  -5   6        1.19        0.38      3.43 o
  -5  -5   6        2.05        2.71      2.54 o
  -4  -5   6       34.68       37.42      3.90 o
  -3  -5   6       35.81       21.40      3.26 o
  -2  -5   6       61.39       41.28      3.62 o
  -1  -5   6       15.20       11.92      1.05 o
   0  -5   6        0.10        0.47      0.98 o
   1  -5   6        0.94        1.63      1.10 o
   2  -5   6        4.12        4.48      1.84 o
   3  -5   6       17.07       18.24      1.84 o
   4  -5   6        0.05        0.87      2.14 o
  -6  -4   6       12.36       15.90      3.14 o
  -5  -4   6        0.17       -0.37      2.51 o
  -4  -4   6       60.56       59.59      4.44 o
  -3  -4   6       30.35       24.73      3.09 o
  -2  -4   6        9.98        8.29      2.27 o
  -1  -4   6        9.24        8.99      1.06 o
   0  -4   6       36.41       33.73      3.34 o
   1  -4   6      183.30      190.78      4.93 o
   2  -4   6      134.04      134.33      5.81 o
   3  -4   6        4.09        4.17      1.44 o
   4  -4   6        0.08        0.28      2.32 o
   5  -4   6        0.24        0.55      2.39 o
  -6  -3   6       37.32       46.00      4.03 o
  -5  -3   6        3.23        3.86      2.34 o
  -4  -3   6        1.18        0.92      2.17 o
  -3  -3   6      368.40      331.31      8.46 o
  -2  -3   6        2.41        2.58      1.86 o
  -1  -3   6       80.57       87.81      6.71 o
   0  -3   6       57.99       60.96      2.76 o
   1  -3   6       19.52       20.33      1.20 o
   2  -3   6        0.27        0.09      0.97 o
   3  -3   6        1.89        0.05      1.22 o
   4  -3   6       21.33       20.98      1.79 o
   5  -3   6        0.72        0.96      2.58 o
  -6  -2   6       48.16       54.23      3.36 o
  -5  -2   6       11.63       12.84      2.37 o
  -4  -2   6      556.81      576.36     11.00 o
  -3  -2   6      537.74      520.32      9.89 o
  -2  -2   6       14.06       10.11      1.29 o
  -1  -2   6       21.77       20.30      1.59 o
   0  -2   6        0.09        0.27      0.63 o
   1  -2   6        0.22        0.61      0.72 o
   2  -2   6       93.07       93.48      2.61 o
   3  -2   6       15.49       13.33      1.40 o
   4  -2   6       26.20       27.44      3.65 o
   5  -2   6        0.52        2.65      2.85 o
   6  -2   6        8.58       14.98      3.75 o
  -6  -1   6        6.35        5.77      4.03 o
  -5  -1   6        1.81        0.56      1.82 o
  -4  -1   6       32.82       30.03      1.10 o
  -3  -1   6      133.15      144.33      5.06 o
  -2  -1   6      171.27      171.35      5.06 o
  -1  -1   6        0.09        0.36      0.84 o
   0  -1   6      265.08      259.78     14.13 o
   1  -1   6        1.91        2.22      0.71 o
   2  -1   6        8.08        9.40      1.01 o
   3  -1   6       14.00       17.07      1.49 o
   4  -1   6       16.86       18.52      1.65 o
   5  -1   6        0.18       -0.48      1.14 o
   6  -1   6        0.63        0.37      3.11 o
  -6   0   6       22.60       25.27      4.75 o
  -5   0   6        1.53        2.12      1.55 o
  -4   0   6       43.37       42.88      1.55 o
  -3   0   6        8.23        8.82      0.77 o
  -2   0   6      293.76      284.53      5.92 o
  -1   0   6       51.68       50.45      1.12 o
   0   0   6        1.26        0.84      0.80 o
   1   0   6       47.42       48.21      1.63 o
   2   0   6      362.82      386.06      4.73 o
   3   0   6      167.67      190.61      4.01 o
   4   0   6       55.76       59.66      3.97 o
   5   0   6       15.02       14.38      3.09 o
   6   0   6       17.54       20.55      3.84 o
  -6   1   6       11.08        8.65      4.21 o
  -5   1   6       15.57       12.65      1.78 o
  -4   1   6       67.07       64.79      3.95 o
  -3   1   6       13.94       13.28      1.00 o
  -2   1   6       39.74       37.86      1.02 o
  -1   1   6       13.71       12.84      0.88 o
   0   1   6      583.59      575.57      7.26 o
   1   1   6       20.80       29.13      1.25 o
   2   1   6      180.91      181.40     13.34 o
   3   1   6       83.93       89.41      4.38 o
   4   1   6        3.91        5.52      2.37 o
   5   1   6        5.21        6.12      3.00 o
   6   1   6      140.60      163.66      7.60 o
  -6   2   6        0.20       -2.20      4.36 o
  -5   2   6       66.77       73.54      4.98 o
  -4   2   6        4.38        2.40      1.01 o
  -3   2   6       47.01       46.02      1.63 o
  -2   2   6      119.94      107.68      3.64 o
  -1   2   6        0.51        0.72      0.64 o
   0   2   6      862.72      982.77     61.25 o
   1   2   6      368.68      363.07      8.24 o
   2   2   6       14.64       14.23      2.77 o
   3   2   6       23.44       24.44      1.75 o
   4   2   6      122.43      123.61      5.08 o
   5   2   6       69.30       74.34      4.90 o
   6   2   6       51.47       50.62      4.83 o
   7   2   6        0.04        0.24      3.76 o
  -6   3   6        0.36        0.80      4.49 o
  -5   3   6        5.53        6.94      4.04 o
  -4   3   6       12.97       15.33      1.10 o
  -3   3   6        1.01        0.90      0.72 o
  -2   3   6      155.61      155.00      3.73 o
  -1   3   6       50.15       60.26      2.51 o
   0   3   6      217.21      209.78      2.89 o
   1   3   6     1158.98     1147.81      9.69 o
   2   3   6      175.63      177.69      7.15 o
   3   3   6        8.41        9.76      1.68 o
   4   3   6      137.04      133.67      8.66 o
   5   3   6        5.92        2.72      1.48 o
   6   3   6        0.98        1.14      2.46 o
   7   3   6        5.05        6.06      3.30 o
  -6   4   6        0.85        1.02      5.10 o
  -5   4   6        1.75        0.43      3.40 o
  -4   4   6        0.80        0.62      0.89 o
  -3   4   6        3.35        3.19      0.77 o
  -2   4   6      101.01      109.34      4.03 o
  -1   4   6        0.20        0.33      0.78 o
   0   4   6      630.86      658.56     14.41 o
   1   4   6     2046.74     1184.87    626.44 o
   2   4   6      887.70      930.55     23.84 o
   3   4   6        5.27        5.45      1.03 o
   4   4   6        0.00        0.46      1.22 o
   5   4   6       45.39       31.05      2.63 o
   6   4   6       81.56       64.95      4.10 o
   7   4   6       11.75       11.01      3.03 o
  -6   5   6        3.76        5.47      5.09 o
  -5   5   6       25.86       30.19      4.85 o
  -4   5   6        4.40        4.10      0.81 o
  -3   5   6       19.00       20.46      2.81 o
  -2   5   6        4.34        5.80      1.19 o
  -1   5   6       11.50       10.76      1.26 o
   0   5   6       21.96       19.95      0.74 o
   1   5   6      455.65      466.10     11.31 o
   2   5   6      308.99      299.13     49.09 o
   3   5   6        0.93        0.92      1.09 o
   4   5   6      173.72      132.33     18.21 o
   5   5   6        7.85        4.55      2.02 o
   6   5   6        1.75        0.75      2.46 o
   7   5   6        0.17        1.41      2.84 o
  -5   6   6        9.48        9.25      3.59 o
  -4   6   6        1.21        1.06      2.53 o
  -3   6   6      178.66      198.89      4.88 o
  -2   6   6       90.63       91.61      4.50 o
  -1   6   6       39.93       38.92      2.02 o
   0   6   6       24.69       27.24      3.05 o
   1   6   6       37.98       35.70      1.86 o
   2   6   6      133.55      131.49      9.48 o
   3   6   6        0.54        0.67      0.93 o
   4   6   6        1.15        1.33      1.21 o
   5   6   6        8.77        5.57      1.71 o
   6   6   6       15.65       16.96      2.14 o
   7   6   6       30.77       24.95      2.61 o
  -5   7   6       10.32        6.31      2.82 o
  -4   7   6       73.97       54.05      3.80 o
  -3   7   6      276.51      249.63     44.32 o
  -2   7   6        2.97        2.88      1.47 o
  -1   7   6       11.44       12.64      0.90 o
   0   7   6      355.72      388.71      6.74 o
   1   7   6      161.52      177.65      5.53 o
   2   7   6        7.32        5.34      1.92 o
   3   7   6        7.69        8.63      3.40 o
   4   7   6       65.00       52.89      2.57 o
   5   7   6        2.26        1.66      1.66 o
   6   7   6       17.33       15.22      2.25 o
   7   7   6       43.04       44.10      3.26 o
  -4   8   6        0.01       -2.72      2.72 o
  -3   8   6        8.58       10.24      2.02 o
  -2   8   6        0.51        0.49      1.76 o
  -1   8   6      105.20      116.83      3.65 o
   0   8   6       85.58       94.09      4.74 o
   1   8   6        3.02        1.76      2.22 o
   2   8   6        9.14       14.41      2.62 o
   3   8   6       17.89       11.48      3.50 o
   4   8   6       64.13       59.03      3.64 o
   5   8   6       54.76       48.09      2.80 o
   6   8   6        0.04        1.27      2.04 o
  -3   9   6        7.48        6.63      3.59 o
  -2   9   6        0.02       -0.27      0.99 o
  -1   9   6       27.44       23.54      3.13 o
   0   9   6        7.42        8.98      3.01 o
   1   9   6       12.53       16.76      2.84 o
   2   9   6        4.64        4.47      2.36 o
   3   9   6       11.22        4.19      2.50 o
   4   9   6       69.09       61.78      4.30 o
   5   9   6       34.62       30.06      3.60 o
   6   9   6       85.48       96.20      6.46 o
  -2  10   6        0.01        3.07      3.11 o
  -1  10   6        2.37        3.94      2.79 o
   0  10   6        0.34        3.15      2.87 o
   1  10   6        5.93        8.11      2.72 o
   2  10   6        1.66        0.06      2.45 o
   3  10   6       10.01       10.55      2.96 o
   4  10   6        0.28       -1.06      2.70 o
   5  10   6       50.82       44.26      4.18 o
   6  10   6      101.45      107.88      5.99 o
  -1  11   6       25.12       31.26      4.43 o
   0  11   6       12.16       17.31      4.02 o
   1  11   6       19.72       18.80      3.48 o
   2  11   6        0.29       -0.32      2.92 o
   3  11   6        0.15        1.34      2.67 o
   4  11   6        0.04       -0.07      2.83 o
   5  11   6       19.95       20.29      3.54 o
   1  12   6       26.13       27.85      4.42 o
   2  12   6       27.53       26.16      4.23 o
   3  12   6       16.91       19.26      3.69 o
   4  12   6        3.86        6.92      3.24 o
   1  -9   7        7.22        1.03      4.57 o
  -2  -8   7        2.45        6.15      3.42 o
  -1  -8   7       72.83       95.49      6.43 o
   0  -8   7       27.31       37.29      4.81 o
   1  -8   7        0.44        0.05      3.45 o
  -3  -7   7        2.28        0.96      2.85 o
  -2  -7   7        0.00        2.21      2.69 o
  -1  -7   7        9.10       12.14      3.05 o
   0  -7   7       14.85       12.66      2.93 o
   1  -7   7        2.46        5.35      2.84 o
   2  -7   7        0.01        1.47      1.90 o
  -4  -6   7       22.32       33.02      4.44 o
  -3  -6   7       10.61        6.15      2.61 o
  -2  -6   7        0.38       -0.19      2.44 o
  -1  -6   7        4.21        4.28      2.31 o
   0  -6   7       34.80       31.88      3.75 o
   1  -6   7       22.67       21.12      3.27 o
   2  -6   7        0.02        0.77      1.56 o
   3  -6   7        1.90        0.08      2.41 o
  -5  -5   7      167.14      184.42      8.30 o
  -4  -5   7        0.29        1.56      2.49 o
  -3  -5   7        5.34        3.94      2.20 o
  -2  -5   7       30.72       34.29      3.58 o
  -1  -5   7       20.49       18.81      1.17 o
   0  -5   7       11.37       12.21      1.22 o
   1  -5   7       53.97       52.50      2.70 o
   2  -5   7       16.77       15.84      1.91 o
   3  -5   7        3.98        2.24      1.52 o
   4  -5   7        7.44        5.95      2.83 o
  -6  -4   7       69.61       70.41      5.40 o
  -5  -4   7        5.93        8.58      2.89 o
  -4  -4   7        2.06        2.94      2.30 o
  -3  -4   7        0.79       -0.11      2.20 o
  -2  -4   7        0.14       -0.64      1.95 o
  -1  -4   7        2.66        1.32      0.77 o
   0  -4   7       30.57       31.67      1.64 o
   1  -4   7      120.63      124.67      4.46 o
   2  -4   7        6.18        7.48      1.69 o
   3  -4   7       43.29       39.13      2.36 o
   4  -4   7       18.55       23.32      3.32 o
  -6  -3   7        0.66       -3.34      3.34 o
  -5  -3   7        6.10        3.21      2.42 o
  -4  -3   7       16.16       20.95      3.07 o
  -3  -3   7       22.99       20.95      2.62 o
  -2  -3   7        9.00        9.34      2.41 o
  -1  -3   7      172.40      165.00      1.99 o
   0  -3   7      148.95      145.89      4.06 o
   1  -3   7      419.30      408.37      5.76 o
   2  -3   7        0.74        0.77      1.35 o
   3  -3   7       12.96       10.90      1.61 o
   4  -3   7      218.72      204.14      9.74 o
   5  -3   7       62.62       54.56      4.42 o
  -6  -2   7       18.55       27.30      3.31 o
  -5  -2   7       10.49       10.56      2.45 o
  -4  -2   7       25.51       19.94      2.99 o
  -3  -2   7      149.34      144.62      5.79 o
  -2  -2   7       16.55       15.41      2.21 o
  -1  -2   7       86.93       80.00      1.17 o
   0  -2   7        7.95        6.39      1.00 o
   1  -2   7       30.01       28.19      1.75 o
   2  -2   7        0.52       -0.53      1.16 o
   3  -2   7       70.21       66.58      2.56 o
   4  -2   7      130.40      129.62      3.44 o
   5  -2   7       21.05       20.54      3.20 o
  -6  -1   7        5.25        3.90      4.51 o
  -5  -1   7        0.07        0.34      2.06 o
  -4  -1   7       18.49       21.81      2.68 o
  -3  -1   7        3.90        3.40      1.88 o
  -2  -1   7        0.09       -1.15      1.55 o
  -1  -1   7      133.47      120.14      4.31 o
   0  -1   7      107.70      108.24      2.67 o
   1  -1   7        4.60        5.50      0.87 o
   2  -1   7       12.74       13.60      1.46 o
   3  -1   7       15.88       18.08      1.59 o
   4  -1   7       15.04       13.01      1.58 o
   5  -1   7        8.72        8.38      1.52 o
   6  -1   7        3.49        6.85      3.13 o
  -6   0   7        0.84       -2.43      4.36 o
  -5   0   7       36.21       39.22      3.20 o
  -4   0   7       50.78       53.07      3.44 o
  -3   0   7       25.79       22.94      0.87 o
  -2   0   7      671.91      642.83      9.57 o
  -1   0   7       20.13       25.20      1.51 o
   0   0   7      138.31      140.02      2.98 o
   1   0   7        2.16        1.44      0.72 o
   2   0   7        0.00        0.32      1.01 o
   3   0   7       97.72      111.43      4.17 o
   4   0   7        3.92        3.40      2.23 o
   5   0   7       43.83       46.61      2.41 o
   6   0   7       12.82        7.81      3.32 o
  -6   1   7        6.29        9.80      4.37 o
  -5   1   7        3.76        2.79      1.60 o
  -4   1   7        4.44        4.72      0.98 o
  -3   1   7      456.07      431.74      4.16 o
  -2   1   7       23.62       20.87      1.23 o
  -1   1   7      265.08      249.76      2.97 o
   0   1   7       44.14       48.53      1.48 o
   1   1   7      190.71      186.62      5.78 o
   2   1   7       97.59       95.50      2.46 o
   3   1   7       76.60       85.05      2.70 o
   4   1   7       33.02       37.69      3.33 o
   5   1   7       20.31       20.50      3.35 o
   6   1   7       19.95       19.92      3.78 o
  -6   2   7        8.54       15.79      5.08 o
  -5   2   7        8.33        6.95      1.52 o
  -4   2   7       26.17       24.62      1.38 o
  -3   2   7       30.31       28.56      1.41 o
  -2   2   7      177.65      174.08      4.64 o
  -1   2   7       50.66       54.00      3.70 o
   0   2   7       82.06       92.57      2.78 o
   1   2   7       73.66       72.55      2.10 o
   2   2   7       12.37       14.13      1.13 o
   3   2   7        5.24        6.50      1.31 o
   4   2   7       55.89       57.11      3.74 o
   5   2   7       33.27       35.19      3.81 o
   6   2   7        0.91        0.49      2.96 o
   7   2   7       34.60       29.57      4.50 o
  -6   3   7        1.54        2.59      5.18 o
  -5   3   7        2.04        0.69      3.71 o
  -4   3   7       51.80       52.88      2.55 o
  -3   3   7      132.00      125.68      5.34 o
  -2   3   7       42.88       44.13      2.19 o
  -1   3   7      584.74      624.07      7.33 o
   0   3   7       16.41       21.10      1.24 o
   1   3   7       55.22       52.73      1.98 o
   2   3   7      285.70      267.14     24.74 o
   3   3   7      109.23      104.14      2.74 o
   4   3   7        0.68        1.18      2.05 o
   5   3   7       63.20       66.76      4.58 o
   6   3   7        0.17        1.89      3.11 o
   7   3   7        2.90        5.49      3.71 o
  -6   4   7        2.27        2.93      5.28 o
  -5   4   7        0.39        3.02      3.83 o
  -4   4   7        3.32        4.46      1.15 o
  -3   4   7       33.29       31.89      1.32 o
  -2   4   7      106.03      122.25      8.45 o
  -1   4   7      138.03      158.38     21.82 o
   0   4   7       59.99       59.53      2.13 o
   1   4   7      856.86      775.40     18.24 o
   2   4   7      269.50      287.47      5.42 o
   3   4   7        0.00        0.32      0.97 o
   4   4   7       11.21        8.06      2.02 o
   5   4   7       17.55       15.51      3.03 o
   6   4   7        1.72        0.27      3.09 o
   7   4   7        1.19        1.92      3.48 o
  -5   5   7        3.61       -1.17      3.85 o
  -4   5   7        4.81        5.33      1.07 o
  -3   5   7        2.22        1.54      0.97 o
  -2   5   7        4.41        4.24      1.10 o
  -1   5   7       83.57       76.84      4.07 o
   0   5   7       30.63       28.39      0.83 o
   1   5   7       44.15       30.73      5.15 o
   2   5   7        2.11        1.56      0.59 o
   3   5   7       32.92       33.16      1.38 o
   4   5   7       60.73       57.66      2.60 o
   5   5   7       14.03       13.77      2.53 o
   6   5   7        0.02        3.81      2.56 o
   7   5   7        6.74        8.13      3.22 o
  -5   6   7        5.34        7.01      3.86 o
  -4   6   7        5.64        3.89      2.70 o
  -3   6   7       29.93       27.24      2.36 o
  -2   6   7      107.07      112.66      4.81 o
  -1   6   7       13.91       15.45      1.29 o
   0   6   7       36.63       38.66      2.89 o
   1   6   7      214.35      215.59      5.76 o
   2   6   7      295.10      296.32      3.82 o
   3   6   7        0.10        0.51      0.89 o
   4   6   7        8.71        8.26      1.59 o
   5   6   7        3.24        4.12      1.96 o
   6   6   7       13.18       10.84      1.86 o
   7   6   7       10.17        6.73      2.19 o
  -5   7   7        3.03        3.12      3.99 o
  -4   7   7        2.38        3.61      2.98 o
  -3   7   7      247.52      267.93      5.55 o
  -2   7   7      180.20      205.49      4.54 o
  -1   7   7        0.13       -0.34      0.71 o
   0   7   7        2.65        1.03      1.98 o
   1   7   7      340.40      366.42      7.93 o
   2   7   7      121.32      125.34      4.99 o
   3   7   7       19.45       17.39      2.82 o
   4   7   7        4.75        4.25      1.37 o
   5   7   7       39.83       37.37      2.26 o
   6   7   7        8.68        6.69      1.69 o
   7   7   7       14.58       12.25      2.93 o
  -3   8   7       87.98       85.87      6.45 o
  -2   8   7       21.86       24.04      3.50 o
  -1   8   7       12.57        9.81      1.18 o
   0   8   7       37.94       39.68      3.49 o
   1   8   7       22.50       19.81      2.79 o
   2   8   7        5.84        6.69      2.23 o
   3   8   7       37.96       29.43      5.62 o
   4   8   7       32.24       32.22      4.43 o
   5   8   7       14.62       17.07      1.79 o
   6   8   7       22.18       22.95      3.72 o
  -3   9   7       18.62       22.44      4.38 o
  -2   9   7        6.32        2.82      2.63 o
  -1   9   7        0.02        0.35      2.86 o
   0   9   7       43.55       44.98      4.04 o
   1   9   7       57.30       56.18      4.22 o
   2   9   7        3.06        1.34      2.40 o
   3   9   7      304.43      301.57      8.36 o
   4   9   7       45.49       42.77      4.01 o
   5   9   7       11.36       12.55      3.32 o
   6   9   7       51.40       59.33      5.18 o
  -2  10   7       16.83       17.97      3.72 o
  -1  10   7       26.10       24.06      3.78 o
   0  10   7        1.16        2.80      2.71 o
   1  10   7        4.04        2.52      2.62 o
   2  10   7       69.28       72.78      4.85 o
   3  10   7       59.76       61.91      4.59 o
   4  10   7        3.84        3.97      2.68 o
   5  10   7       91.49       90.02      5.50 o
  -1  11   7        4.06        3.65      3.16 o
   0  11   7        2.33       -0.29      3.11 o
   1  11   7        4.58        4.01      3.13 o
   2  11   7        2.56        0.68      2.73 o
   3  11   7       28.84       25.85      3.67 o
   4  11   7       10.61       11.78      3.39 o
   5  11   7        0.22        7.07      3.30 o
   1  12   7        3.48        4.03      3.19 o
   2  12   7       93.73      106.22      6.61 o
   3  12   7       10.03        8.33      3.40 o
   0  -8   8        0.00       -2.02      3.85 o
   1  -8   8       28.56       31.00      4.05 o
  -2  -7   8        0.21       -3.22      3.22 o
  -1  -7   8        2.59        0.88      2.82 o
   0  -7   8       21.22       26.06      3.71 o
   1  -7   8        7.72        6.46      3.30 o
   2  -7   8        7.08        6.32      3.40 o
  -3  -6   8        7.28        6.53      2.79 o
  -2  -6   8        0.97        1.28      2.88 o
  -1  -6   8        0.03        0.05      2.46 o
   0  -6   8        7.29        7.85      2.61 o
   1  -6   8       35.78       40.71      4.01 o
   2  -6   8       43.06       44.03      2.93 o
  -5  -5   8        7.50        7.06      3.76 o
  -4  -5   8        1.51        7.57      2.96 o
  -3  -5   8        0.01        0.49      2.54 o
  -2  -5   8        0.37        2.28      2.25 o
  -1  -5   8        0.87        1.18      2.17 o
   0  -5   8       14.80       19.19      2.91 o
   1  -5   8       14.99       15.11      2.75 o
   2  -5   8        1.03        0.86      1.69 o
   3  -5   8        3.05        2.94      1.67 o
  -6  -4   8       47.76       70.26      5.12 o
  -5  -4   8        1.76        2.18      2.99 o
  -4  -4   8        3.39        2.79      2.70 o
  -3  -4   8        0.95        0.56      2.07 o
  -2  -4   8       21.53       15.49      2.95 o
  -1  -4   8       62.84       61.05      3.19 o
   0  -4   8       44.49       46.95      4.35 o
   1  -4   8        0.76        1.32      1.14 o
   2  -4   8      108.61      109.49      7.61 o
   3  -4   8        6.79        9.10      1.78 o
   4  -4   8        3.29        3.27      2.46 o
  -6  -3   8       11.63       10.59      3.99 o
  -5  -3   8        1.08        0.70      2.99 o
  -4  -3   8       33.11       33.53      3.74 o
  -3  -3   8        0.99        2.06      1.94 o
  -2  -3   8       25.72       21.94      3.18 o
  -1  -3   8       77.11       71.67      1.26 o
   0  -3   8       38.07       38.63      2.52 o
   1  -3   8      875.08      874.34     15.00 o
   2  -3   8      354.67      358.02      5.89 o
   3  -3   8        7.27        4.54      1.60 o
   4  -3   8        0.99        1.19      1.42 o
   5  -3   8        8.56       10.59      3.09 o
  -5  -2   8        9.25       11.16      2.73 o
  -4  -2   8       40.96       45.85      3.99 o
  -3  -2   8        0.76       -0.13      2.30 o
  -2  -2   8       24.24       23.95      2.74 o
  -1  -2   8       35.29       27.85      2.39 o
   0  -2   8      295.31      294.75     25.35 o
   1  -2   8      248.45      246.90      6.40 o
   2  -2   8        8.85       10.65      1.58 o
   3  -2   8        2.03        1.91      1.32 o
   4  -2   8        1.26        0.82      1.31 o
   5  -2   8       45.21       47.80      4.20 o
  -5  -1   8       42.64       48.40      3.92 o
  -4  -1   8        0.05        2.98      2.17 o
  -3  -1   8      106.27       92.12      4.69 o
  -2  -1   8       12.95       13.46      2.43 o
  -1  -1   8      354.36      334.76      9.76 o
   0  -1   8        0.23       -0.30      1.66 o
   1  -1   8      195.39      195.15      3.92 o
   2  -1   8        1.00        1.36      1.11 o
   3  -1   8       18.88       19.35      1.76 o
   4  -1   8       15.44       16.16      1.77 o
   5  -1   8        0.41        1.76      2.27 o
  -5   0   8       27.30       28.67      3.07 o
  -4   0   8       51.29       43.86      3.37 o
  -3   0   8      241.54      252.41      6.93 o
  -2   0   8      117.01      114.79      4.67 o
  -1   0   8      127.44      131.70      1.81 o
   0   0   8      853.92      846.56     13.31 o
   1   0   8       17.26       18.73      1.18 o
   2   0   8       29.29       27.61      1.78 o
   3   0   8       47.49       44.55      3.03 o
   4   0   8        2.44        3.02      1.40 o
   5   0   8       29.15       29.65      2.21 o
   6   0   8       27.28       31.26      3.91 o
  -5   1   8        6.09        5.93      1.80 o
  -4   1   8       11.51       10.84      2.03 o
  -3   1   8      234.27      233.74      3.66 o
  -2   1   8       51.20       45.28      1.71 o
  -1   1   8      129.95      124.27      4.45 o
   0   1   8      304.21      324.07      3.91 o
   1   1   8       48.08       48.00      1.77 o
   2   1   8        0.07       -0.59      1.01 o
   3   1   8        2.39        1.81      1.71 o
   4   1   8       24.87       19.85      2.60 o
   5   1   8       32.71       38.13      3.77 o
   6   1   8        5.33        7.20      3.12 o
  -5   2   8        6.96        8.76      3.58 o
  -4   2   8        0.44        0.72      1.50 o
  -3   2   8       85.35       88.34      2.28 o
  -2   2   8      210.83      202.80      3.09 o
  -1   2   8       14.64       12.50      1.29 o
   0   2   8       35.22       35.09      1.87 o
   1   2   8       10.71       10.30      1.02 o
   2   2   8       15.02       17.76      1.37 o
   3   2   8      215.22      219.42      7.21 o
   4   2   8       33.05       37.30      3.19 o
   5   2   8        7.43        5.51      2.65 o
   6   2   8      138.64      142.31      6.82 o
  -5   3   8       22.37       16.28      4.09 o
  -4   3   8      184.75      165.03      6.02 o
  -3   3   8      111.57       97.16      4.78 o
  -2   3   8       46.62       50.67      1.97 o
  -1   3   8        0.26       -0.22      1.19 o
   0   3   8       53.31       51.72      1.97 o
   1   3   8       34.48       27.61      3.72 o
   2   3   8        8.34        6.08      0.87 o
   3   3   8      107.91      102.95      2.75 o
   4   3   8      266.37      279.44      6.83 o
   5   3   8      210.82      221.60      7.24 o
   6   3   8      311.21      334.96      9.82 o
   7   3   8       63.90       78.62      5.87 o
  -5   4   8       51.96       41.13      5.36 o
  -4   4   8       55.94       59.83      3.70 o
  -3   4   8       43.32       41.78      2.37 o
  -2   4   8       30.58       32.23      1.69 o
  -1   4   8       43.74       46.32      1.84 o
   0   4   8      210.28      214.19      5.15 o
   1   4   8        0.07       -0.02      0.70 o
   2   4   8       49.71       45.68      1.39 o
   3   4   8       77.78       76.67      6.71 o
   4   4   8       70.84       64.21      5.50 o
   5   4   8       75.06       77.08      4.53 o
   6   4   8       17.17       14.03      3.04 o
   7   4   8        0.32       -3.39      3.39 o
  -5   5   8        1.15        0.94      4.27 o
  -4   5   8       31.43       28.29      4.20 o
  -3   5   8       23.65       25.53      1.57 o
  -2   5   8       23.06       23.46      2.92 o
  -1   5   8       47.65       47.01      2.05 o
   0   5   8       13.25       14.84      0.77 o
   1   5   8       50.24       43.83      6.74 o
   2   5   8        0.56        0.10      0.65 o
   3   5   8      334.41      340.30      6.58 o
   4   5   8       37.45       35.52      1.96 o
   5   5   8       75.00       79.81      4.42 o
   6   5   8        0.75       -0.28      2.60 o
   7   5   8        8.67        6.89      3.65 o
  -5   6   8        4.81       10.27      4.41 o
  -4   6   8        0.94        1.40      3.17 o
  -3   6   8       32.93       35.02      2.52 o
  -2   6   8        9.66       14.65      1.74 o
  -1   6   8       22.56       27.39      1.63 o
   0   6   8       65.05       48.84      1.35 o
   1   6   8        9.12       12.85      2.18 o
   2   6   8       38.64       47.14      3.77 o
   3   6   8        0.58        0.96      0.96 o
   4   6   8      237.21      250.35     11.07 o
   5   6   8       58.15       55.61      2.81 o
   6   6   8        0.29       -1.85      1.85 o
   7   6   8       11.05       16.97      3.91 o
  -5   7   8       24.64       23.86      4.77 o
  -4   7   8       56.27       60.79      4.85 o
  -3   7   8       10.68        9.42      1.89 o
  -2   7   8        0.62        1.59      2.50 o
  -1   7   8        7.04        6.11      0.96 o
   0   7   8       18.29       20.89      2.69 o
   1   7   8      121.42      127.81      5.12 o
   2   7   8       33.39       36.21      3.19 o
   3   7   8       19.69       19.03      4.58 o
   4   7   8       53.74       58.49      2.37 o
   5   7   8       37.12       34.28      2.38 o
   6   7   8        5.59        0.35      1.98 o
  -3   8   8       47.88       59.20      5.21 o
  -2   8   8       29.11       25.12      3.70 o
  -1   8   8       65.39       62.61      6.89 o
   0   8   8       31.87       30.49      3.30 o
   1   8   8        6.47        5.87      2.17 o
   2   8   8       28.81       24.54      3.14 o
   3   8   8        0.01       -1.23      2.39 o
   4   8   8        0.35        0.69      1.06 o
   5   8   8        4.48        2.75      2.81 o
   6   8   8        0.26       -1.76      2.90 o
  -3   9   8        3.90        3.72      3.59 o
  -2   9   8       58.11       61.84      4.89 o
  -1   9   8        9.26       11.81      3.22 o
   0   9   8       88.49       92.95      5.18 o
   1   9   8      106.69      112.65      5.49 o
   2   9   8        2.71        5.29      2.54 o
   3   9   8        0.37       -0.71      2.51 o
   4   9   8       11.76       11.02      3.08 o
   5   9   8        2.08        3.74      3.10 o
  -2  10   8        3.93        3.16      3.49 o
  -1  10   8        4.37        3.41      3.03 o
   0  10   8       48.09       51.09      4.52 o
   1  10   8        0.00       -1.88      2.54 o
   2  10   8        0.10        0.03      2.46 o
   3  10   8       10.36        8.92      2.97 o
   4  10   8       48.77       41.99      4.24 o
   5  10   8        2.60        2.97      2.94 o
  -1  11   8        0.06       -0.27      3.33 o
   0  11   8        4.40        6.31      3.13 o
   1  11   8        7.01        6.09      3.24 o
   2  11   8        0.08        0.47      2.83 o
   3  11   8        7.76       10.79      3.16 o
   4  11   8        1.15        3.19      2.85 o
   0  -7   9      117.61      154.70      7.90 o
   1  -7   9       14.76       15.46      3.87 o
   2  -7   9        1.60       -3.22      4.19 o
  -2  -6   9        2.70        2.83      3.08 o
  -1  -6   9       68.97       80.65      5.80 o
   0  -6   9       39.95       55.65      4.90 o
   1  -6   9        0.26        1.43      2.87 o
   2  -6   9        1.29        6.03      3.26 o
  -4  -5   9       10.40        9.59      3.10 o
  -3  -5   9        0.08        1.08      3.01 o
  -2  -5   9        0.89        1.18      2.67 o
  -1  -5   9        0.92       -1.08      2.61 o
   0  -5   9       47.70       53.06      4.58 o
   1  -5   9        8.80        5.58      2.66 o
   2  -5   9        8.43       10.79      1.95 o
   3  -5   9        2.64        1.82      1.89 o
  -5  -4   9        2.17        3.30      3.82 o
  -4  -4   9        0.26       -0.08      2.95 o
  -3  -4   9        5.98        7.00      2.89 o
  -2  -4   9       63.36       60.51      4.71 o
  -1  -4   9        3.31       -1.11      2.25 o
   0  -4   9        3.19        1.45      2.37 o
   1  -4   9        0.24       -0.35      2.06 o
   2  -4   9        8.32        6.27      1.69 o
   3  -4   9       11.53        9.48      1.84 o
  -5  -3   9        7.41        2.96      3.27 o
  -4  -3   9        4.09        3.11      2.60 o
  -3  -3   9        3.16        4.00      2.04 o
  -2  -3   9        9.16        6.67      2.43 o
  -1  -3   9      146.45      135.00      6.04 o
   0  -3   9       99.96      100.96      2.63 o
   1  -3   9       37.39       43.03      3.72 o
   2  -3   9       92.54       91.16      3.40 o
   3  -3   9       21.52       23.37      2.18 o
   4  -3   9        2.62        2.94      1.64 o
  -5  -2   9        2.54        0.61      3.10 o
  -4  -2   9        0.07        1.03      2.24 o
  -3  -2   9        0.74        1.52      2.34 o
  -2  -2   9        6.60        4.75      2.05 o
  -1  -2   9       11.29       10.68      2.55 o
   0  -2   9       95.12       89.90      4.56 o
   1  -2   9        3.82        3.51      2.10 o
   2  -2   9       25.99       27.36      2.14 o
   3  -2   9       98.78       92.38      7.53 o
   4  -2   9       56.81       56.51      6.89 o
   5  -2   9        0.16        0.38      2.53 o
  -5  -1   9       14.97       22.43      3.17 o
  -4  -1   9        9.54        5.36      2.57 o
  -3  -1   9       43.73       40.88      3.77 o
  -2  -1   9      183.06      173.80      6.39 o
  -1  -1   9      138.48      120.04      9.97 o
   0  -1   9        0.38       -0.86      1.78 o
   1  -1   9        0.20        0.18      1.30 o
   2  -1   9       26.63       25.05      1.98 o
   3  -1   9       24.00       23.20      2.64 o
   4  -1   9      118.23      126.00      9.96 o
   5  -1   9       21.13       21.42      3.32 o
  -5   0   9        2.09        1.34      2.55 o
  -4   0   9       13.65       12.22      2.61 o
  -3   0   9      569.82      563.78     10.89 o
  -2   0   9      451.42      457.60      9.28 o
  -1   0   9       53.64       51.05      1.50 o
   0   0   9      135.52      147.49      8.12 o
   1   0   9        0.48        0.40      1.26 o
   2   0   9       70.71       68.34      5.75 o
   3   0   9       18.29       15.94      1.72 o
   4   0   9       36.38       40.23      2.45 o
   5   0   9       10.17        9.99      1.63 o
   6   0   9       12.37       13.14      3.13 o
  -5   1   9        0.69        2.60      2.42 o
  -4   1   9       18.53       13.26      2.37 o
  -3   1   9       11.80       11.64      2.40 o
  -2   1   9        3.33        0.95      0.71 o
  -1   1   9       45.15       43.74      1.30 o
   0   1   9       44.26       42.88      1.92 o
   1   1   9        9.83       11.55      1.56 o
   2   1   9        0.77        2.17      1.69 o
   3   1   9        0.00        0.05      1.69 o
   4   1   9       33.45       29.73      3.16 o
   5   1   9        4.25        5.06      2.37 o
   6   1   9       26.72       31.74      3.73 o
  -5   2   9        2.42        0.44      3.95 o
  -4   2   9       62.46       59.21      3.63 o
  -3   2   9       38.08       35.53      2.90 o
  -2   2   9        2.81        2.51      0.94 o
  -1   2   9       14.46       14.05      1.34 o
   0   2   9        1.28        0.30      0.99 o
   1   2   9        0.99        2.07      1.12 o
   2   2   9       23.68       22.43      1.55 o
   3   2   9       14.60       16.13      2.22 o
   4   2   9       52.67       50.85      3.43 o
   5   2   9        1.51        1.62      2.23 o
   6   2   9       13.49        8.02      2.99 o
  -5   3   9        2.57        2.54      4.08 o
  -4   3   9       15.55       16.03      2.35 o
  -3   3   9       11.31       12.39      1.30 o
  -2   3   9       36.57       35.17      1.74 o
  -1   3   9       29.73       31.60      1.98 o
   0   3   9        4.40        6.72      1.28 o
   1   3   9        1.86        0.93      0.80 o
   2   3   9        4.48        4.39      0.90 o
   3   3   9      254.99      252.30      6.07 o
   4   3   9      107.16       97.73      4.15 o
   5   3   9       11.38       12.42      2.65 o
   6   3   9      148.91      180.96      7.33 o
  -5   4   9        2.31        4.11      4.50 o
  -4   4   9       10.28       11.66      1.63 o
  -3   4   9       16.09       18.33      1.45 o
  -2   4   9        2.34        2.12      1.07 o
  -1   4   9        3.56        3.77      1.11 o
   0   4   9        6.21        4.77      0.80 o
   1   4   9       76.41       83.53      8.77 o
   2   4   9       91.18       98.43      2.58 o
   3   4   9       51.97       51.63      1.81 o
   4   4   9       46.98       46.19      2.90 o
   5   4   9        0.02        0.14      2.03 o
   6   4   9        9.82        9.00      2.94 o
   7   4   9       49.38       44.97      4.55 o
  -5   5   9        0.03        2.07      4.78 o
  -4   5   9       13.28       12.68      3.59 o
  -3   5   9        0.71        1.23      1.06 o
  -2   5   9       37.59       42.22      2.37 o
  -1   5   9      113.96      116.92      3.03 o
   0   5   9       44.45       42.67      1.22 o
   1   5   9        0.11        0.15      0.78 o
   2   5   9      432.59      437.24     11.18 o
   3   5   9      465.73      480.35      7.60 o
   4   5   9        1.75        2.22      1.13 o
   5   5   9        0.54        2.44      2.18 o
   6   5   9        1.27        0.84      2.62 o
   7   5   9       38.66       39.19      4.47 o
  -5   6   9        0.74       -0.50      5.17 o
  -4   6   9        0.01       -2.18      3.49 o
  -3   6   9       12.77       14.91      1.48 o
  -2   6   9       10.39        8.38      1.65 o
  -1   6   9       14.38       14.72      1.47 o
   0   6   9        3.66        4.05      0.57 o
   1   6   9      612.02      443.77     91.99 o
   2   6   9     1456.49     1386.61    194.49 o
   3   6   9       82.30       84.48      4.50 o
   4   6   9       18.78       17.44      1.60 o
   5   6   9       34.16       35.33      2.42 o
   6   6   9        1.67        0.67      1.88 o
   7   6   9        0.03       -1.09      3.84 o
  -4   7   9        0.00        0.90      3.73 o
  -3   7   9        0.09       -0.64      1.89 o
  -2   7   9       17.48       16.37      1.82 o
  -1   7   9        7.02        5.96      1.28 o
   0   7   9       21.54       22.15      2.75 o
   1   7   9        6.47       11.32      2.51 o
   2   7   9        0.00        1.64      1.97 o
   3   7   9       25.85       30.05      2.66 o
   4   7   9        9.17        9.41      1.25 o
   5   7   9        6.15        5.46      1.63 o
   6   7   9        4.43        5.90      3.24 o
  -3   8   9        3.19        2.54      3.15 o
  -2   8   9       48.76       45.69      4.25 o
  -1   8   9        6.59        6.69      2.51 o
   0   8   9       33.50       27.19      3.08 o
   1   8   9      154.05      138.60      5.75 o
   2   8   9       24.41       25.97      3.15 o
   3   8   9        0.10        0.57      2.29 o
   4   8   9       10.29       10.57      2.99 o
   5   8   9        4.64        5.38      2.89 o
  -3   9   9       79.68       73.83      6.09 o
  -2   9   9       35.62       35.73      4.47 o
  -1   9   9        1.37        3.66      2.62 o
   0   9   9       22.51       22.40      3.31 o
   1   9   9       13.65       16.26      3.10 o
   2   9   9        1.08        1.68      2.13 o
   3   9   9       17.46       16.38      3.07 o
   4   9   9        0.71        1.00      2.69 o
   5   9   9        0.25       -0.46      3.61 o
  -2  10   9        0.96        0.69      3.36 o
  -1  10   9        0.26       -1.07      3.35 o
   0  10   9        2.32        7.00      3.10 o
   1  10   9       28.09       28.49      3.67 o
   2  10   9        2.68        3.05      2.69 o
   3  10   9        1.09        1.26      2.63 o
   4  10   9        1.14        3.48      2.88 o
   5  10   9       27.66       21.20      3.88 o
   0  11   9        5.66        6.75      3.19 o
   1  11   9        1.03        2.42      2.80 o
   2  11   9        3.48        6.21      3.07 o
   3  11   9       30.79       28.80      3.95 o
   4  11   9       16.32       10.29      3.38 o
   0  -6  10       46.53       68.04      5.71 o
   1  -6  10       15.32       18.54      3.59 o
   2  -6  10        2.80        4.06      3.89 o
  -2  -5  10        0.65       -1.64      2.99 o
  -1  -5  10        0.09        0.14      2.90 o
   0  -5  10        2.77        2.06      2.78 o
   1  -5  10        0.19        0.51      3.07 o
   2  -5  10        5.30        4.51      3.23 o
  -3  -4  10        0.01       -1.47      2.95 o
  -2  -4  10        3.88        3.25      2.57 o
  -1  -4  10       11.64       13.86      2.86 o
   0  -4  10        1.49        0.69      2.35 o
   1  -4  10       40.54       40.93      4.06 o
   2  -4  10        5.21        4.73      1.85 o
   3  -4  10        2.42        2.85      2.04 o
  -4  -3  10       16.82       26.48      3.85 o
  -3  -3  10       48.79       63.63      4.88 o
  -2  -3  10        5.98        6.73      2.56 o
  -1  -3  10        1.63        0.40      2.21 o
   0  -3  10       14.31       14.94      2.83 o
   1  -3  10        0.03        1.41      2.06 o
   2  -3  10        1.40        0.80      1.55 o
   3  -3  10        0.37        0.36      1.67 o
  -5  -2  10        0.95        1.84      3.58 o
  -4  -2  10        1.04        1.09      2.56 o
  -3  -2  10       40.03       39.00      4.03 o
  -2  -2  10        0.43       -0.45      2.02 o
  -1  -2  10       38.46       39.72      3.81 o
   0  -2  10      135.64      139.00     10.60 o
   1  -2  10        2.63        1.31      1.95 o
   2  -2  10       22.17       18.23      2.03 o
   3  -2  10        4.81        6.61      1.72 o
   4  -2  10        1.56        1.10      1.68 o
  -5  -1  10       12.88       16.34      3.22 o
  -4  -1  10       13.18       18.24      3.25 o
  -3  -1  10       18.61       16.92      3.08 o
  -2  -1  10       23.31       23.28      3.08 o
  -1  -1  10      420.19      315.12     24.30 o
   0  -1  10      155.90      152.62      6.15 o
   1  -1  10      195.98      189.40      6.71 o
   2  -1  10       93.21       92.53      3.40 o
   3  -1  10        0.01       -0.23      1.59 o
   4  -1  10       23.67       25.09      2.19 o
   5  -1  10       56.97       52.98      4.30 o
  -5   0  10       41.47       52.16      4.16 o
  -4   0  10        6.32        6.48      2.51 o
  -3   0  10       37.37       41.09      3.68 o
  -2   0  10       23.63       24.04      2.92 o
  -1   0  10        3.24        3.10      1.45 o
   0   0  10       92.09       88.79      4.65 o
   1   0  10        0.29       -0.81      1.76 o
   2   0  10        1.07        0.36      1.32 o
   3   0  10        4.19        4.52      1.47 o
   4   0  10       30.02       31.10      2.60 o
   5   0  10       24.63       25.81      2.90 o
  -5   1  10        1.83        5.30      2.77 o
  -4   1  10       15.57       14.24      2.54 o
  -3   1  10        5.58        6.10      2.45 o
  -2   1  10      109.47      100.28      3.25 o
  -1   1  10      570.99      559.81     27.20 o
   0   1  10       16.86       19.26      2.86 o
   1   1  10        8.25        7.51      2.20 o
   2   1  10        0.00        0.15      1.77 o
   3   1  10        0.86        0.29      2.04 o
   4   1  10        3.43        2.46      2.16 o
   5   1  10        0.14       -0.98      2.33 o
   6   1  10        0.43        1.58      2.71 o
  -5   2  10        7.32       12.52      4.57 o
  -4   2  10        0.01       -0.04      1.88 o
  -3   2  10       17.22       21.11      2.74 o
  -2   2  10      113.56      114.58      2.67 o
  -1   2  10        8.24        6.77      2.29 o
   0   2  10       85.12       89.80      3.21 o
   1   2  10        4.80        8.12      2.31 o
   2   2  10        2.81        2.40      1.81 o
   3   2  10       79.26       78.10      3.83 o
   4   2  10       31.29       27.95      3.00 o
   5   2  10        0.00        3.30      2.36 o
   6   2  10        6.76        5.57      2.73 o
  -5   3  10        0.33        6.43      4.53 o
  -4   3  10        2.89        4.90      2.03 o
  -3   3  10       10.39       11.31      2.17 o
  -2   3  10        1.14        1.42      0.81 o
  -1   3  10       11.50       10.57      1.06 o
   0   3  10       38.09       33.58      1.59 o
   1   3  10      248.06      237.93     21.74 o
   2   3  10        3.69        2.86      0.96 o
   3   3  10        1.75        2.28      1.66 o
   4   3  10        0.00        1.05      1.83 o
   5   3  10        0.04        2.02      2.23 o
   6   3  10        0.04        2.77      2.53 o
  -5   4  10        3.38        1.72      4.70 o
  -4   4  10       21.80       21.51      2.01 o
  -3   4  10        2.79        3.74      1.26 o
  -2   4  10        2.54        2.70      1.01 o
  -1   4  10        5.78        6.98      0.98 o
   0   4  10       39.66       33.45      2.01 o
   1   4  10       31.22       34.63      9.86 o
   2   4  10        1.27        0.72      0.81 o
   3   4  10       84.99       88.57      2.81 o
   4   4  10       40.95       40.66      2.88 o
   5   4  10        1.16        1.02      1.79 o
   6   4  10        8.70       17.12      3.09 o
  -5   5  10       15.09        6.53      5.45 o
  -4   5  10        4.63        6.93      3.63 o
  -3   5  10       10.73       10.71      1.38 o
  -2   5  10        0.75        1.03      1.90 o
  -1   5  10       85.85       88.00      3.36 o
   0   5  10       12.12       13.16      1.31 o
   1   5  10       12.81       10.43      1.82 o
   2   5  10       77.38       73.67      5.09 o
   3   5  10      100.99       99.81      2.99 o
   4   5  10      119.49      117.37      4.60 o
   5   5  10        0.55        1.99      1.88 o
   6   5  10       17.46       18.28      3.00 o
   7   5  10        0.17        1.92      3.73 o
  -4   6  10        4.50        2.60      3.96 o
  -3   6  10        0.38        0.63      1.29 o
  -2   6  10       17.51       24.00      2.01 o
  -1   6  10      112.28      121.22      3.09 o
   0   6  10       12.65       11.41      0.85 o
   1   6  10       28.37       19.98      5.58 o
   2   6  10        4.07        5.47      1.13 o
   3   6  10       17.39       16.72      1.29 o
   4   6  10       10.79       11.71      1.51 o
   5   6  10       16.70       21.89      2.04 o
   6   6  10        1.18        0.77      1.90 o
  -3   7  10        7.75       14.22      1.54 o
  -2   7  10        0.64        1.41      1.59 o
  -1   7  10        7.93        9.80      1.33 o
   0   7  10        3.83        2.25      0.57 o
   1   7  10       12.70       13.69      2.70 o
   2   7  10       55.12       54.24      3.91 o
   3   7  10      340.63      340.16     21.11 o
   4   7  10        3.55        2.79      1.11 o
   5   7  10        1.83        1.86      3.04 o
  -3   8  10       10.93       13.78      3.36 o
  -2   8  10      129.05      155.73      6.77 o
  -1   8  10       19.43       15.75      3.11 o
   0   8  10        2.49        3.69      2.45 o
   1   8  10        1.41        1.36      2.23 o
   2   8  10       65.74       62.18      4.33 o
   3   8  10        5.96        8.01      2.80 o
   4   8  10        2.82        2.37      3.09 o
   5   8  10        0.89        2.17      2.94 o
  -3   9  10       45.67       52.62      5.03 o
  -2   9  10      125.39      129.62      6.63 o
  -1   9  10       42.97       44.54      4.24 o
   0   9  10        4.75        7.56      2.94 o
   1   9  10        0.92        1.80      2.43 o
   2   9  10        0.33        0.78      2.57 o
   3   9  10       23.16       25.07      3.29 o
   4   9  10       11.16       13.16      3.49 o
   5   9  10       23.32       25.15      4.59 o
  -2  10  10       45.04       37.50      4.70 o
  -1  10  10       18.81       25.52      4.22 o
   0  10  10        3.54        2.13      3.10 o
   1  10  10        1.74       -0.95      2.87 o
   2  10  10        3.91        2.33      2.44 o
   3  10  10        3.36        2.38      2.81 o
   4  10  10       28.26       27.33      3.83 o
   0  11  10        2.76        2.19      3.27 o
   1  11  10        3.34        1.99      3.08 o
   2  11  10        0.02       -1.76      2.90 o
   3  11  10       32.87       31.02      4.10 o
   0  -5  11        2.88        4.25      3.43 o
   1  -5  11        0.00        0.28      3.57 o
   2  -5  11        0.29       -0.21      3.61 o
  -2  -4  11        0.50       -1.19      3.07 o
  -1  -4  11        4.60        4.27      3.05 o
   0  -4  11        0.00        0.55      2.61 o
   1  -4  11       25.52       34.97      4.08 o
   2  -4  11        4.20        6.27      3.13 o
   3  -4  11       18.66       23.43      3.71 o
  -3  -3  11        2.81        1.64      3.04 o
  -2  -3  11       14.75       17.20      3.10 o
  -1  -3  11       10.15       19.72      3.28 o
   0  -3  11        2.46        2.54      2.38 o
   1  -3  11       58.97       53.89      4.58 o
   2  -3  11       15.19       18.93      4.64 o
   3  -3  11        0.01       -0.26      1.95 o
  -4  -2  11        4.15        3.84      3.07 o
  -3  -2  11        0.29       -2.10      2.71 o
  -2  -2  11        7.21        6.77      2.65 o
  -1  -2  11       29.05       32.82      3.55 o
   0  -2  11        3.63        2.71      2.34 o
   1  -2  11        1.69        2.46      2.39 o
   2  -2  11      128.69      124.28      4.11 o
   3  -2  11        4.81        3.61      1.77 o
   4  -2  11       10.64       12.46      2.25 o
  -5  -1  11        0.08        0.93      4.08 o
  -4  -1  11        1.31       -0.87      3.08 o
  -3  -1  11        0.04       -0.45      2.47 o
  -2  -1  11        9.51        8.06      2.64 o
  -1  -1  11       51.60       47.93      4.16 o
   0  -1  11        0.39        0.42      2.00 o
   1  -1  11      157.36      172.60      6.83 o
   2  -1  11      361.48      366.94     18.47 o
   3  -1  11      104.71      103.35      3.79 o
   4  -1  11        3.95        0.96      1.82 o
  -5   0  11        1.89        5.50      3.55 o
  -4   0  11       21.13       20.26      3.49 o
  -3   0  11        0.25       -0.58      2.58 o
  -2   0  11        8.55        8.20      2.33 o
  -1   0  11       14.51       13.34      0.91 o
   0   0  11        3.51        3.10      2.26 o
   1   0  11       50.93       48.24      4.04 o
   2   0  11      119.71      123.07      7.36 o
   3   0  11       47.84       49.55      2.85 o
   4   0  11        0.00        0.39      1.66 o
   5   0  11       29.43       31.43      3.75 o
  -4   1  11       14.60       15.75      2.83 o
  -3   1  11       16.63       15.88      2.99 o
  -2   1  11      196.37      216.72      7.31 o
  -1   1  11       23.98       21.08      1.27 o
   0   1  11       32.43       27.06      3.31 o
   1   1  11       39.71       39.49      2.18 o
   2   1  11       13.87       11.09      1.78 o
   3   1  11       44.67       43.03      2.53 o
   4   1  11        5.06        2.45      1.61 o
   5   1  11        1.03        0.73      1.81 o
  -4   2  11        5.58        7.16      2.40 o
  -3   2  11      127.83      125.03      5.62 o
  -2   2  11      188.70      184.56      5.32 o
  -1   2  11       22.92       21.01      3.05 o
   0   2  11      101.18      106.40      6.58 o
   1   2  11      293.49      304.12      6.87 o
   2   2  11       30.42       27.45      2.73 o
   3   2  11        4.09        5.64      2.14 o
   4   2  11        0.82        0.47      2.23 o
   5   2  11       26.76       27.08      3.09 o
   6   2  11        0.09       -2.69      2.81 o
  -5   3  11        2.61       -5.10      5.10 o
  -4   3  11       11.67       14.77      2.33 o
  -3   3  11        7.92        6.39      2.18 o
  -2   3  11        3.76        2.94      1.27 o
  -1   3  11        7.72        6.14      1.21 o
   0   3  11      123.43      115.32      3.96 o
   1   3  11       24.51       24.97      1.63 o
   2   3  11        1.17        1.25      1.26 o
   3   3  11       21.05       17.26      2.44 o
   4   3  11        0.09        1.10      1.79 o
   5   3  11       54.10       59.80      4.00 o
   6   3  11       22.54       29.14      3.53 o
  -5   4  11        5.27       11.45      5.76 o
  -4   4  11        0.65        3.98      2.30 o
  -3   4  11       11.55        9.14      1.59 o
  -2   4  11        8.94        9.34      1.45 o
  -1   4  11        0.21       -0.37      1.01 o
   0   4  11       62.56       53.82      1.89 o
   1   4  11        8.93        9.12      2.03 o
   2   4  11       18.10       14.41      2.17 o
   3   4  11        5.81        6.83      1.63 o
   4   4  11        8.05        5.46      2.00 o
   5   4  11       43.43       45.85      3.47 o
   6   4  11       27.23       28.92      3.45 o
  -4   5  11       11.13        7.19      3.99 o
  -3   5  11       50.16       51.84      2.29 o
  -2   5  11        2.18        2.60      1.90 o
  -1   5  11        0.32       -0.09      1.02 o
   0   5  11       12.27       11.08      1.09 o
   1   5  11        0.31        0.63      0.97 o
   2   5  11        0.00        0.11      1.21 o
   3   5  11       34.36       33.06      2.52 o
   4   5  11       15.66       17.13      1.79 o
   5   5  11        3.46        2.96      1.57 o
   6   5  11      104.29      105.42      5.04 o
  -4   6  11       85.81       79.84      6.45 o
  -3   6  11        4.86        6.01      1.48 o
  -2   6  11        0.67       -1.41      2.24 o
  -1   6  11        6.64        3.22      2.09 o
   0   6  11       74.24       55.44      2.86 o
   1   6  11       35.98       28.37      1.89 o
   2   6  11       56.83       53.93      6.44 o
   3   6  11        0.26        0.56      1.23 o
   4   6  11        0.05        0.91      1.43 o
   5   6  11       20.14       22.79      2.04 o
  -3   7  11        1.62        1.04      2.84 o
  -2   7  11        7.27        9.23      2.57 o
  -1   7  11        0.19        0.49      2.32 o
   0   7  11       17.07       13.68      3.94 o
   1   7  11        8.14        7.15      2.50 o
   2   7  11      140.98      137.59      5.80 o
   3   7  11       21.80       32.86      4.08 o
   4   7  11       66.71       85.12      5.44 o
   5   7  11        1.60       -1.63      2.93 o
  -3   8  11        0.36       -3.41      3.41 o
  -2   8  11        0.15        0.44      2.58 o
  -1   8  11        1.17        0.93      2.66 o
   0   8  11       10.60       10.88      2.81 o
   1   8  11       19.86       19.43      3.00 o
   2   8  11      122.82      118.20      5.65 o
   3   8  11       15.44       19.64      3.12 o
   4   8  11       15.88       18.48      3.90 o
   5   8  11      136.57      135.65      7.24 o
  -2   9  11        3.73        4.30      3.10 o
  -1   9  11        2.91        3.12      2.74 o
   0   9  11       11.56       12.31      3.13 o
   1   9  11        3.74        1.88      2.66 o
   2   9  11       15.72       19.24      3.27 o
   3   9  11        2.81        4.61      2.61 o
   4   9  11       30.71       38.57      4.19 o
  -1  10  11        5.92        4.54      3.50 o
   0  10  11        6.81        7.98      3.20 o
   1  10  11       10.54        6.96      3.15 o
   2  10  11        0.83        1.74      2.70 o
   3  10  11        0.00        4.03      2.75 o
   0  -4  12       66.57       89.64      6.30 o
   1  -4  12        4.49        6.82      3.57 o
   2  -4  12        9.35       11.17      3.78 o
  -2  -3  12       52.51       68.59      5.62 o
  -1  -3  12       34.85       39.56      4.22 o
   0  -3  12        1.27        1.56      2.85 o
   1  -3  12        6.27        6.27      2.85 o
   2  -3  12        1.55        2.41      2.97 o
   3  -3  12        0.46       -3.46      3.46 o
  -3  -2  12       19.64       24.26      3.87 o
  -2  -2  12       12.85       15.88      3.36 o
  -1  -2  12        1.78       -0.22      2.42 o
   0  -2  12       39.29       33.27      3.87 o
   1  -2  12        7.67        8.22      2.59 o
   2  -2  12        0.44        0.26      2.65 o
   3  -2  12       17.99       14.71      2.19 o
  -4  -1  12        2.36        4.32      3.74 o
  -3  -1  12       14.43       12.79      3.06 o
  -2  -1  12       14.99       16.81      3.47 o
  -1  -1  12       20.61       20.58      3.29 o
   0  -1  12        2.18        3.29      2.39 o
   1  -1  12        0.13        0.78      2.24 o
   2  -1  12      112.31      111.71      6.10 o
   3  -1  12        2.61        2.24      1.77 o
   4  -1  12        8.32        5.30      2.13 o
  -4   0  12        1.62        1.62      3.34 o
  -3   0  12        0.08        0.20      2.54 o
  -2   0  12        0.08        0.19      2.10 o
  -1   0  12        0.00       -0.03      2.16 o
   0   0  12        0.23        0.06      2.08 o
   1   0  12        6.63        7.55      1.53 o
   2   0  12       15.66       11.53      2.86 o
   3   0  12        9.23        7.58      1.82 o
   4   0  12       34.62       31.99      4.03 o
  -4   1  12        1.43       -1.12      3.00 o
  -3   1  12        8.32        9.91      2.87 o
  -2   1  12       23.31       25.94      3.62 o
  -1   1  12        7.78        5.90      1.51 o
   0   1  12       11.75       12.07      1.68 o
   1   1  12       38.90       43.19      3.34 o
   2   1  12        0.01       -0.28      2.40 o
   3   1  12      188.94      186.97      4.92 o
   4   1  12        0.49        1.00      1.72 o
   5   1  12        9.14        9.85      2.12 o
  -4   2  12        4.65        6.23      2.79 o
  -3   2  12       46.43       49.71      4.11 o
  -2   2  12      325.90      359.02      9.79 o
  -1   2  12      136.40      143.78      6.54 o
   0   2  12        0.01       -0.55      1.10 o
   1   2  12       18.17       19.81      1.86 o
   2   2  12      151.24      156.59      5.64 o
   3   2  12        8.79       10.39      2.44 o
   4   2  12        1.08       -0.13      2.34 o
   5   2  12        0.06       -1.22      2.32 o
  -4   3  12       14.45       14.17      2.90 o
  -3   3  12       50.64       60.12      4.48 o
  -2   3  12      114.52      115.37      3.16 o
  -1   3  12       13.35       12.79      1.49 o
   0   3  12       12.73       12.50      1.84 o
   1   3  12        0.40        0.32      1.73 o
   2   3  12       60.76       63.93      4.01 o
   3   3  12       13.45        8.85      1.70 o
   4   3  12        1.78        4.07      2.16 o
   5   3  12       14.17       15.24      2.91 o
   6   3  12        8.14        8.47      3.19 o
  -4   4  12        0.78       -0.04      4.79 o
  -3   4  12       53.36       62.19      4.44 o
  -2   4  12       20.36       22.34      2.64 o
  -1   4  12        3.45        2.74      1.58 o
   0   4  12        2.96        3.21      1.05 o
   1   4  12       49.85       44.45      7.55 o
   2   4  12       35.36       32.31      3.24 o
   3   4  12        8.46        6.19      1.57 o
   4   4  12      139.09      139.48      5.35 o
   5   4  12        3.10        0.38      2.17 o
   6   4  12        0.13        4.04      2.96 o
  -4   5  12       57.20       62.39      5.66 o
  -3   5  12       32.71       34.95      2.75 o
  -2   5  12        1.10        0.90      1.43 o
  -1   5  12       20.30       16.82      2.38 o
   0   5  12        3.43        2.25      1.72 o
   1   5  12        5.72        4.22      1.18 o
   2   5  12        9.49       11.59      2.83 o
   3   5  12       36.49       35.79      2.17 o
   4   5  12       22.04       19.77      2.04 o
   5   5  12        0.13       -0.61      1.67 o
   6   5  12       72.23       90.39      4.87 o
  -3   6  12        3.51        1.90      1.68 o
  -2   6  12        2.27        1.84      1.75 o
  -1   6  12        1.62        2.77      2.14 o
   0   6  12       10.46        8.06      2.08 o
   1   6  12        0.00       -0.66      1.87 o
   2   6  12        2.45        2.18      2.42 o
   3   6  12        0.76        2.64      2.30 o
   4   6  12        4.09        5.63      1.53 o
   5   6  12        2.82        9.09      3.17 o
  -3   7  12        0.09        1.53      3.49 o
  -2   7  12        2.28        2.66      2.50 o
  -1   7  12       45.64       46.07      3.77 o
   0   7  12        2.43        2.31      2.00 o
   1   7  12       38.19       37.28      3.56 o
   2   7  12        6.79        3.09      2.29 o
   3   7  12      113.14      136.09      7.23 o
   4   7  12        9.53        2.61      2.81 o
   5   7  12       23.97       30.73      4.12 o
  -3   8  12        0.99        2.85      4.13 o
  -2   8  12       11.82        8.67      3.10 o
  -1   8  12        2.21        3.77      2.48 o
   0   8  12       34.90       35.89      3.78 o
   1   8  12        1.44        2.10      2.21 o
   2   8  12      214.72      202.15      7.41 o
   3   8  12      294.02      274.98      9.00 o
   4   8  12       18.01       20.11      3.99 o
  -2   9  12        1.30       -0.50      3.59 o
  -1   9  12       24.66       24.87      3.98 o
   0   9  12        5.80        7.04      2.76 o
   1   9  12       37.09       39.59      4.04 o
   2   9  12       75.71       71.98      5.16 o
   3   9  12       11.91        9.85      3.00 o
   4   9  12       10.34       10.89      3.19 o
  -1  10  12        1.96        7.48      3.72 o
   0  10  12       13.93       19.96      3.89 o
   1  10  12       12.79        8.61      3.19 o
   2  10  12       43.66       49.28      4.65 o
   3  10  12        9.27       10.07      3.02 o
  -1  -2  13       16.75       10.60      3.16 o
   0  -2  13        0.03       -2.58      2.92 o
   1  -2  13       10.69       13.30      3.13 o
   2  -2  13        1.79        5.58      3.27 o
   3  -2  13        0.50        4.29      3.82 o
  -2  -1  13       33.66       29.85      3.96 o
  -1  -1  13       12.94       17.67      3.63 o
   0  -1  13        9.42        8.76      2.54 o
   1  -1  13       35.76       43.50      4.51 o
   2  -1  13        0.11        1.26      2.75 o
   3  -1  13        0.64        1.96      2.06 o
   4  -1  13        1.45        8.42      3.79 o
  -3   0  13       26.55       30.24      3.83 o
  -2   0  13        5.44        4.76      2.90 o
  -1   0  13       14.91       14.64      3.24 o
   0   0  13       38.71       43.77      4.32 o
   1   0  13        6.75        8.09      1.65 o
   2   0  13        4.45        6.56      2.71 o
   3   0  13       14.08       13.04      2.14 o
   4   0  13       53.86       64.20      5.17 o
  -4   1  13        0.68       -0.70      3.69 o
  -3   1  13        0.54        0.46      3.07 o
  -2   1  13       61.67       64.44      4.74 o
  -1   1  13        0.02        1.03      2.74 o
   0   1  13       43.81       44.71      2.48 o
   1   1  13        3.05        3.02      1.41 o
   2   1  13       43.36       39.56      2.55 o
   3   1  13       36.82       35.64      3.82 o
   4   1  13       11.61       13.80      2.32 o
  -4   2  13       22.54       17.90      3.51 o
  -3   2  13       53.61       56.25      4.76 o
  -2   2  13        0.01       -0.45      2.64 o
  -1   2  13        4.90        9.35      2.96 o
   0   2  13        0.01        1.08      1.19 o
   1   2  13        7.06        4.00      1.48 o
   2   2  13      107.73      122.59      5.85 o
   3   2  13        8.03        6.39      1.85 o
   4   2  13        8.47       13.14      2.03 o
   5   2  13       34.35       38.52      2.95 o
  -4   3  13       13.21       12.17      3.55 o
  -3   3  13       35.91       34.65      3.73 o
  -2   3  13       40.78       49.20      4.66 o
  -1   3  13      105.56      101.74      4.67 o
   0   3  13       64.38       58.64      2.56 o
   1   3  13        3.44        3.76      2.25 o
   2   3  13       22.48       20.94      2.94 o
   3   3  13       26.11       23.27      2.13 o
   4   3  13        0.12       -0.48      2.04 o
   5   3  13        1.43        4.05      2.50 o
  -4   4  13        2.97        3.87      5.64 o
  -3   4  13       10.59        9.19      2.99 o
  -2   4  13       43.07       47.33      4.44 o
  -1   4  13       73.45       77.50      3.02 o
   0   4  13        3.80        3.30      1.72 o
   1   4  13      158.94      158.65      5.61 o
   2   4  13       86.97       98.72      4.98 o
   3   4  13        2.80        2.10      1.56 o
   4   4  13        0.05        0.09      1.76 o
   5   4  13        0.66       -1.22      2.38 o
  -3   5  13       41.08       52.44      4.27 o
  -2   5  13       13.76       14.75      1.95 o
  -1   5  13        0.18        1.13      1.91 o
   0   5  13       12.85        9.56      2.07 o
   1   5  13       58.04       53.93      3.70 o
   2   5  13        4.44        7.37      2.79 o
   3   5  13        0.89        1.29      2.41 o
   4   5  13       12.50       12.63      1.88 o
   5   5  13       25.66       23.15      2.91 o
  -3   6  13        0.08       -3.08      3.08 o
  -2   6  13        4.65        4.91      2.25 o
  -1   6  13        0.15       -0.14      2.14 o
   0   6  13        1.86        3.71      1.97 o
   1   6  13       20.94       20.39      2.66 o
   2   6  13       19.29       23.40      3.10 o
   3   6  13        0.91        0.54      2.59 o
   4   6  13       17.06       16.64      3.40 o
  -2   7  13        6.18        6.26      2.97 o
  -1   7  13       22.02       25.51      3.61 o
   0   7  13       17.99       15.91      2.86 o
   1   7  13        2.46        2.31      2.23 o
   2   7  13       36.15       32.09      3.57 o
   3   7  13       12.33       12.03      3.10 o
   4   7  13        0.71        2.26      3.11 o
  -2   8  13        0.90        2.84      3.57 o
  -1   8  13       10.12        6.55      3.05 o
   0   8  13       55.75       51.28      4.20 o
   1   8  13       93.34       95.79      5.34 o
   2   8  13        7.77        6.59      2.60 o
   3   8  13       14.25        9.06      2.85 o
   4   8  13        6.23        7.12      3.98 o
  -2   9  13        1.10        0.17      4.01 o
  -1   9  13        0.06       -0.56      3.33 o
   0   9  13        2.55       -2.96      2.96 o
   1   9  13       25.80       22.21      3.38 o
   2   9  13       39.39       43.71      4.35 o
   3   9  13       44.96       31.17      4.00 o
   0  10  13       55.34       60.83      5.39 o
   1  10  13       17.58       17.20      3.67 o
  -1   0  14        8.15        7.68      2.97 o
   0   0  14       18.19       27.13      3.95 o
   1   0  14       22.87       27.63      3.78 o
   2   0  14       10.46        7.62      3.21 o
   3   0  14      121.19      119.75      6.84 o
  -2   1  14       17.51       15.73      3.61 o
  -1   1  14        6.30        6.57      2.91 o
   0   1  14       12.06       10.06      3.09 o
   1   1  14        1.67        1.13      2.80 o
   2   1  14      219.34      240.71      9.57 o
   3   1  14      174.28      174.64     27.23 o
   4   1  14        1.55        1.57      4.00 o
  -3   2  14        0.08        0.19      3.43 o
  -2   2  14        2.66        3.70      2.99 o
  -1   2  14        2.14        2.69      2.81 o
   0   2  14        0.08       -1.34      2.40 o
   1   2  14       10.28       11.93      1.82 o
   2   2  14        0.19        0.39      1.81 o
   3   2  14        4.56        2.51      1.99 o
   4   2  14        0.10        1.74      2.19 o
  -3   3  14       56.64       62.25      5.22 o
  -2   3  14        4.34        1.80      2.89 o
  -1   3  14       30.37       35.20      4.09 o
   0   3  14       10.43       11.87      2.00 o
   1   3  14       37.11       39.00      2.47 o
   2   3  14       17.07       22.01      3.17 o
   3   3  14        0.71        1.59      2.70 o
   4   3  14        0.27        0.00      2.04 o
   5   3  14        0.93        0.95      3.12 o
  -3   4  14        0.04        4.74      3.55 o
  -2   4  14      200.52      204.97      8.16 o
  -1   4  14       20.02       21.55      3.76 o
   0   4  14        2.84        2.35      1.55 o
   1   4  14       23.01       20.61      2.67 o
   2   4  14        6.08        2.23      2.29 o
   3   4  14        0.02        1.18      2.76 o
   4   4  14       10.61       14.75      2.17 o
   5   4  14        0.23        1.56      2.94 o
  -3   5  14       43.99       45.87      4.58 o
  -2   5  14        4.98        2.83      3.21 o
  -1   5  14        0.09       -0.07      1.69 o
   0   5  14        6.21        7.56      2.05 o
   1   5  14       16.36       18.09      2.62 o
   2   5  14       47.03       41.75      3.95 o
   3   5  14        1.79        1.56      2.74 o
   4   5  14        0.03        1.02      3.26 o
  -2   6  14       21.46       21.34      3.76 o
  -1   6  14        0.52        3.10      2.65 o
   0   6  14        3.04        1.37      2.32 o
   1   6  14        9.87        5.94      2.37 o
   2   6  14        0.01       -2.49      2.49 o
   3   6  14        3.64        2.05      3.09 o
   4   6  14       17.05       22.34      3.46 o
  -2   7  14        3.94        1.09      3.32 o
  -1   7  14        5.40        8.99      2.89 o
   0   7  14        1.96        0.41      2.61 o
   1   7  14        0.50       -0.22      2.45 o
   2   7  14        5.37        5.71      2.60 o
   3   7  14        5.77        8.66      3.12 o
  -2   8  14        5.61        8.32      4.06 o
  -1   8  14        0.57       -0.03      3.29 o
   0   8  14        4.30        0.91      3.05 o
   1   8  14        0.05        1.10      2.92 o
   2   8  14        8.83        8.68      2.85 o
   3   8  14        3.20        1.41      2.97 o
  -1   9  14        0.18       -1.68      3.99 o
   0   9  14        0.00       -2.47      3.57 o
   1   9  14       74.64       76.63      5.44 o
   2   9  14        1.41        3.07      3.24 o
   3   1  15        1.43        0.09      3.60 o
   1   2  15       11.79       14.65      3.49 o
   2   2  15        0.09       -0.72      2.96 o
   3   2  15       40.82       42.93      4.10 o
  -1   3  15       65.23       70.00      5.78 o
   0   3  15        0.00        1.83      2.85 o
   1   3  15        0.00        2.93      1.91 o
   2   3  15        5.71        5.49      2.13 o
   3   3  15       27.58       27.52      3.39 o
   4   3  15        3.88        7.08      2.98 o
  -1   4  15      100.35       98.18      6.58 o
   0   4  15       40.21       43.02      4.95 o
   1   4  15        9.69        9.97      1.93 o
   2   4  15        0.32       -0.03      3.29 o
   3   4  15        0.44       -1.87      3.06 o
  -1   5  15       69.80       59.33      5.19 o
   0   5  15        5.24        2.23      2.53 o
   1   5  15       12.94       13.84      2.59 o
   2   5  15        0.38        0.24      2.86 o
   3   5  15        3.86        3.04      3.35 o
  -1   6  15        8.00        6.72      3.26 o
   0   6  15       15.06       15.89      2.69 o
   1   6  15        2.46       -0.02      2.66 o
   2   6  15        4.51        6.73      2.94 o
   3   6  15        0.03        1.96      3.89 o
   0   7  15       16.41       13.80      3.07 o
   1   7  15        4.57        5.41      2.90 o
   2   7  15        0.15       -0.31      3.13 o
   3   7  15        8.66        8.02      3.45 o
  -1   8  15       15.53       20.77      3.78 o
   0   8  15        0.41        0.59      3.51 o
   1   8  15        4.49        2.56      3.19 o
   2   8  15       19.43       17.15      3.46 o
   3   3  16       26.93       20.36      3.92 o
   2   4  16        1.31        1.19      3.53 o
   3   4  16        0.03       -2.39      4.16 o
   2   5  16        0.92        0.25      3.35 o
   3   5  16        0.24       -3.18      4.24 o
   1   6  16        0.34        1.18      3.23 o
   2   6  16       30.58       23.73      3.57 o
   1   7  16       43.03       39.11      3.80 o
   2   7  16        6.67        4.93      3.42 o
   1   8  16        1.92       -0.64      3.64 o
 
